# Supplementary material for: GINS2 promotes oral squamous cell carcinoma progression and immune evasion by recruiting PD-L1+ neutrophils and modulating the PTP4A1/PKM2 axis
Source: Front Immunol. 2025 Nov 5;16:1637296. doi: 10.3389/fimmu.2025.1637296 (PMC12658745; doi:10.3389/fimmu.2025.1637296)
Supplement: Supplementary file 2 [file Table2.xlsx]

## Sheet: Sheet 1
gene_id	baseMean	log2FoldChange	lfcSE	stat	pval	padj	up_down
CT45A10	30.1634	9.76548	1.26696	7.70783	1.27978e-14	1.432e-13	up
MAGEC1	67.3856	8.00047	1.09128	7.33125	2.28018e-13	2.20157e-12	up
MAGEA10	140.677	7.7931	0.909422	8.56929	1.04127e-17	1.69356e-16	up
MAGEC2	38.2174	7.47498	1.0252	7.29128	3.0703e-13	2.91664e-12	up
MAGEA9B	30.2623	7.1888	1.05754	6.79766	1.0633e-11	8.29302e-11	up
G2E3-AS1	42.1529	7.00648	0.678146	10.3318	5.05916e-25	1.87295e-23	up
NOBOX	16.969	6.96881	1.10864	6.2859	3.25958e-10	2.09779e-09	up
MAGEA1	170.118	6.95467	0.979397	7.10097	1.23881e-12	1.09493e-11	up
MAGEA4	2475.05	6.8211	0.686089	9.942	2.73295e-23	8.28668e-22	up
MAGEA12	232.332	6.76134	0.879764	7.68541	1.5251e-14	1.68229e-13	up
BRDT	29.1525	6.61706	0.837726	7.89883	2.81532e-15	3.42204e-14	up
MAGEB2	109.582	6.59839	0.881868	7.48229	7.30369e-14	7.40503e-13	up
MAGEA11	352.738	6.55071	0.699592	9.36362	7.70504e-21	1.81083e-19	up
HOXB9	127.528	6.43343	0.485321	13.256	4.16436e-40	8.70306e-38	up
CALB1	758.362	6.3867	0.545651	11.7047	1.20539e-31	8.87426e-30	up
LINC02582	92.541	6.34388	0.728785	8.70474	3.18314e-18	5.56864e-17	up
CA9	1935.47	6.30833	0.341961	18.4475	5.46241e-76	3.53892e-72	up
TLX3	50.9422	6.30367	1.02756	6.13462	8.53623e-10	5.21238e-09	up
LINC01234	117.095	6.26389	0.600036	10.4392	1.64219e-25	6.40917e-24	up
MMP13	8794.27	6.11737	0.445816	13.7217	7.52356e-43	2.39718e-40	up
AFAP1-AS1	914.178	6.10789	0.486137	12.5641	3.32486e-36	4.33705e-34	up
MAGEA6	862.475	6.08021	0.729863	8.33062	8.04188e-17	1.17786e-15	up
CTAG2	49.2832	6.07324	1.07869	5.6302	1.80004e-08	9.08953e-08	up
FAR2P4	20.2097	6.03532	0.835924	7.21994	5.2012e-13	4.82763e-12	up
LINC01614	73.6186	5.86945	0.460633	12.7421	3.44871e-37	5.14269e-35	up
VTA1P1	20.1765	5.85178	0.75077	7.79436	6.47342e-15	7.52046e-14	up
LIN28B	16.7271	5.83309	0.988928	5.8984	3.67045e-09	2.05351e-08	up
LINC00355	22.4355	5.77594	0.835393	6.91404	4.71031e-12	3.83534e-11	up
IGF2BP1	436.793	5.7584	0.464279	12.4029	2.52048e-35	2.84891e-33	up
ALPP	31.1703	5.74574	0.581698	9.87753	5.20998e-23	1.52272e-21	up
LINC01322	122.032	5.73126	0.489381	11.7112	1.11641e-31	8.28189e-30	up
LINC02434	19.6408	5.71863	0.678624	8.42679	3.55275e-17	5.41154e-16	up
PAEP	108.95	5.7013	0.447451	12.7417	3.46621e-37	5.14269e-35	up
CSAG1	239.049	5.68105	0.570748	9.95368	2.43034e-23	7.39219e-22	up
CGB8	14.5462	5.65148	0.61432	9.19957	3.59372e-20	7.93722e-19	up
TCAM1P	104.923	5.64518	0.562583	10.0344	1.07616e-23	3.40655e-22	up
SOHLH1	63.2872	5.64346	0.874647	6.45227	1.10185e-10	7.53804e-10	up
TRIML2	125.517	5.54037	0.531357	10.4268	1.87e-25	7.26907e-24	up
COX7B2	9.54754	5.49424	1.45741	3.76985	0.000163343	0.000432421	up
LINC01807	22.2821	5.43127	0.759767	7.14859	8.76729e-13	7.89259e-12	up
HOXB-AS4	20.4135	5.37222	0.56338	9.5357	1.4888e-21	3.72891e-20	up
HOXA11	59.9232	5.3107	0.40584	13.0857	3.97588e-39	7.22199e-37	up
MIR548XHG	8.12744	5.26257	1.12737	4.66799	3.0416e-06	1.09821e-05	up
CASC20	17.8837	5.25507	0.727839	7.2201	5.19512e-13	4.82429e-12	up
MAGEA3	941.414	5.22054	0.720696	7.24375	4.36437e-13	4.09194e-12	up
LINC01179	11.8817	5.17819	0.573729	9.0255	1.7888e-19	3.6103e-18	up
PRAME	763.945	5.17295	0.532724	9.71039	2.72305e-22	7.39178e-21	up
SMC1B	191.772	5.14657	0.500455	10.2838	8.33851e-25	2.97371e-23	up
DPPA2	12.2976	5.1371	0.962744	5.33589	9.50767e-08	4.3226e-07	up
CSAG3	58.2054	5.11035	0.508736	10.0452	9.64539e-24	3.06821e-22	up
COL10A1	1732.62	5.09419	0.359666	14.1637	1.53715e-45	7.28685e-43	up
NKX2-4	7.08351	5.06545	1.26649	3.99959	6.34524e-05	0.000181977	up
PPIAP26	33.0756	5.05554	0.489169	10.335	4.89609e-25	1.81951e-23	up
GABRG2	23.3886	5.008	0.958315	5.22584	1.73365e-07	7.61132e-07	up
LINC01419	6.81352	5.00706	0.891949	5.61361	1.98148e-08	9.95143e-08	up
GAST	129.391	4.97693	0.422405	11.7824	4.8125e-32	3.68251e-30	up
TMEM132D-AS1	7.95145	4.95977	0.947758	5.23316	1.66633e-07	7.32567e-07	up
LINC01929	62.7773	4.95116	0.4061	12.192	3.43032e-34	3.23649e-32	up
KILH	166.815	4.93082	0.686216	7.18552	6.69497e-13	6.1408e-12	up
LNCAROD	95.9095	4.92379	0.471625	10.4401	1.62719e-25	6.36338e-24	up
BCRP9	6.71308	4.89635	1.03903	4.71242	2.4479e-06	8.99553e-06	up
LINC02999	34.9823	4.88848	0.566554	8.62844	6.2197e-18	1.04212e-16	up
MMP11	6376.99	4.88319	0.317971	15.3574	3.16154e-53	4.09651e-50	up
ADAMTS20	44.605	4.87085	0.500746	9.72719	2.30874e-22	6.3201e-21	up
HOXA13	50.5029	4.86605	0.442367	11	3.82007e-28	1.97992e-26	up
SLC9A3P2	94.2023	4.84702	0.392732	12.3418	5.39349e-35	5.82377e-33	up
HTR2C	42.545	4.83482	0.631036	7.66172	1.83456e-14	2.0043e-13	up
MAGEB6	8.24966	4.83328	0.887996	5.44291	5.24177e-08	2.4764e-07	up
KRTAP19-1	7.25953	4.82662	0.783492	6.16039	7.2566e-10	4.47602e-09	up
LHX1	123.842	4.81814	0.428234	11.2512	2.28517e-29	1.37934e-27	up
HOXA11-AS	30.1793	4.80234	0.464999	10.3276	5.28559e-25	1.94935e-23	up
PRR20G	11.5721	4.78365	0.553946	8.63559	5.84267e-18	9.83188e-17	up
LINC02864	28.4117	4.76975	0.849481	5.6149	1.96674e-08	9.88252e-08	up
NKX2-2	26.1471	4.76625	0.824719	5.77924	7.50382e-09	4.02662e-08	up
FGF19	22.4778	4.75432	0.678237	7.00982	2.38629e-12	2.03421e-11	up
PLAC1	117.917	4.74995	0.343339	13.8346	1.57697e-43	5.67591e-41	up
NTMT2	10.6255	4.74885	0.47046	10.0941	5.8692e-24	1.9044e-22	up
HMGA2	2166.07	4.74492	0.351917	13.4831	1.96728e-41	5.03106e-39	up
SPANXC	6.85842	4.74403	0.931818	5.09115	3.55891e-07	1.48947e-06	up
LHX5	95.1905	4.73439	0.385449	12.2828	1.1206e-34	1.12849e-32	up
LINC02577	153.629	4.73241	0.354975	13.3316	1.51518e-40	3.46459e-38	up
LHX1-DT	52.4334	4.72963	0.436286	10.8407	2.20844e-27	1.06245e-25	up
ZFP42	46.9088	4.71798	0.61197	7.70949	1.26319e-14	1.41506e-13	up
SPDYC	31.7709	4.70818	0.625681	7.52488	5.27679e-14	5.44951e-13	up
ZPBP2	10.2557	4.67511	0.99521	4.69761	2.6322e-06	9.62007e-06	up
FOLR3	197.071	4.66393	0.440253	10.5937	3.18593e-26	1.37299e-24	up
DMRTA2	159.645	4.66202	0.588743	7.91861	2.40189e-15	2.95276e-14	up
LINC01561	18.3486	4.65083	0.485107	9.58723	9.04851e-22	2.33555e-20	up
CGB5	6.39294	4.64707	0.604718	7.68469	1.53372e-14	1.69084e-13	up
GPR50	82.9319	4.64202	0.6409	7.24297	4.38952e-13	4.11155e-12	up
SCAT1	89.0663	4.60952	0.312129	14.768	2.35637e-49	1.83194e-46	up
HMX2	16.6991	4.59848	0.762459	6.03111	1.62837e-09	9.57898e-09	up
CSAG2	30.0094	4.58048	0.522423	8.76776	1.82259e-18	3.28912e-17	up
RPSAP52	94.6568	4.57405	0.37217	12.2902	1.02259e-34	1.03516e-32	up
GAGE2E	4.68083	4.55733	1.65693	2.75046	0.00595114	0.0116154	up
LINC00973	8.21893	4.55489	0.593012	7.68095	1.57916e-14	1.73797e-13	up
ZFR2	113.087	4.54922	0.584133	7.78798	6.80873e-15	7.89114e-14	up
LINC02154	74.388	4.53882	0.438287	10.3558	3.93888e-25	1.48078e-23	up
LINC00460	80.9525	4.50877	0.380143	11.8607	1.89317e-32	1.52679e-30	up
TLX2	33.9027	4.50743	0.445631	10.1147	4.75376e-24	1.55502e-22	up
SPANXB1	23.8301	4.50473	0.85131	5.29153	1.21296e-07	5.42705e-07	up
LINC02377	18.8351	4.502	0.729895	6.16801	6.91559e-10	4.28062e-09	up
SPANXD	4.75954	4.48756	1.09306	4.1055	4.03449e-05	0.000119717	up
LOC100129276	13.7291	4.47842	0.744546	6.01497	1.79925e-09	1.0514e-08	up
NGB	72.9752	4.47647	0.560711	7.98356	1.42174e-15	1.80136e-14	up
MMP1	38547.9	4.47624	0.360419	12.4195	2.04742e-35	2.36867e-33	up
CSF2	192.575	4.45451	0.397425	11.2084	3.70629e-29	2.16974e-27	up
CT45A1	5.18858	4.43482	1.27252	3.48508	0.000491984	0.00118933	up
SHCBP1L	14.8178	4.42229	0.868282	5.09316	3.52152e-07	1.47541e-06	up
LINC01998	15.9609	4.40233	0.524687	8.39039	4.84549e-17	7.28923e-16	up
LINC01518	21.3276	4.39709	0.588847	7.46729	8.18615e-14	8.25238e-13	up
IFNK	12.4621	4.3852	0.617693	7.09932	1.25369e-12	1.10707e-11	up
LOC105374524	4.99161	4.37928	1.06776	4.10135	4.10744e-05	0.000121695	up
LINC02843	6.00615	4.37112	0.8256	5.29447	1.19362e-07	5.34667e-07	up
COL2A1	128.297	4.36542	0.379927	11.4902	1.47834e-30	1.01173e-28	up
SUN3	31.0812	4.34458	0.442643	9.81508	9.69632e-23	2.77552e-21	up
PPP4R3C	4.29546	4.34076	1.16883	3.71375	0.000204208	0.000529976	up
ELFN1-AS1	36.9433	4.33581	0.533773	8.12295	4.54973e-16	6.16657e-15	up
HOXA10	200.228	4.33162	0.274211	15.7966	3.28147e-56	4.55562e-53	up
IBSP	90.0937	4.31627	0.376785	11.4555	2.20578e-30	1.4886e-28	up
RPE65	222.674	4.30405	0.510164	8.43661	3.26673e-17	5.01122e-16	up
LINC02616	4.17754	4.30356	1.07549	4.00149	6.29461e-05	0.000180605	up
CTCFL	18.5278	4.29034	0.802595	5.34558	9.01288e-08	4.11111e-07	up
NR5A1	34.1199	4.28904	0.590612	7.26204	3.81306e-13	3.58716e-12	up
LOC101928994	11.4137	4.27968	0.537735	7.95871	1.73838e-15	2.17281e-14	up
ONECUT3	29.585	4.27349	0.470403	9.08474	1.03946e-19	2.16306e-18	up
HOXB13	114.458	4.26041	0.573158	7.43323	1.05979e-13	1.0574e-12	up
TRIML1	21.3507	4.23105	0.526329	8.03879	9.07322e-16	1.178e-14	up
IL11	440.706	4.22867	0.28114	15.0411	3.94775e-51	3.48766e-48	up
ERVV-2	6.13324	4.22278	0.725471	5.82074	5.85865e-09	3.18781e-08	up
NF1P8	4.45727	4.21009	1.08506	3.88004	0.00010444	0.00028679	up
GOLGA6L7	9.70436	4.19155	0.713837	5.87187	4.30913e-09	2.38951e-08	up
SLCO1B3	194.99	4.18954	0.483001	8.67397	4.17328e-18	7.15904e-17	up
RNASE10	112.142	4.18105	0.430013	9.72309	2.40378e-22	6.56178e-21	up
LINC00668	193.286	4.18104	0.482136	8.67191	4.2494e-18	7.26397e-17	up
LINC01391	5.59515	4.18025	0.560912	7.45259	9.15229e-14	9.18822e-13	up
GTSF1	218.806	4.16851	0.455679	9.14791	5.80477e-20	1.24116e-18	up
COL11A1	3025.36	4.15536	0.393987	10.5469	5.24835e-26	2.1937e-24	up
FOLR3P1	11.2536	4.15144	0.585627	7.08888	1.35199e-12	1.18795e-11	up
LYPD8	30.5922	4.14798	0.587762	7.05725	1.69835e-12	1.47231e-11	up
HOXA10-AS	19.6187	4.14247	0.357822	11.5769	5.39727e-31	3.78705e-29	up
OR10Y1P	4.84177	4.13482	0.549181	7.52905	5.11098e-14	5.29515e-13	up
LINC01446	6.15461	4.13426	0.921188	4.48796	7.1908e-06	2.42977e-05	up
MAGEB1	3.67236	4.11564	1.55778	2.64198	0.00824229	0.0155959	up
HOXC8	68.3501	4.10312	0.306771	13.3752	8.44325e-41	1.95361e-38	up
GATA4	47.1749	4.10017	0.700301	5.85487	4.77389e-09	2.6255e-08	up
LHX9	51.8253	4.09573	0.466622	8.7774	1.67292e-18	3.03594e-17	up
PLPP4	236.776	4.09124	0.337733	12.1138	8.9256e-34	8.06874e-32	up
AADACL3	7.64881	4.08744	0.805664	5.07337	3.90822e-07	1.62899e-06	up
GPR149	7.87004	4.08703	0.906121	4.51047	6.46847e-06	2.20525e-05	up
SMPD4P1	52.6331	4.08658	0.399118	10.239	1.32553e-24	4.60876e-23	up
SAGE1	31.6379	4.05985	0.977219	4.15449	3.26011e-05	9.80708e-05	up
SLCO1B1	5.48985	4.05937	0.613975	6.61163	3.8012e-11	2.77432e-10	up
HOXD13	244.858	4.0585	0.405028	10.0203	1.24148e-23	3.91076e-22	up
HDGFL1	5.80878	4.04554	0.69242	5.84262	5.13865e-09	2.82052e-08	up
EPYC	23.5794	4.04285	0.525918	7.68723	1.50357e-14	1.66231e-13	up
PAGE2	10.9299	4.04261	1.10185	3.66894	0.000243555	0.000622942	up
OR2B6	13.0014	4.03225	0.451869	8.9235	4.51787e-19	8.69398e-18	up
INHBA	7557.35	4.02847	0.286706	14.0509	7.60704e-45	3.14576e-42	up
CXCL11	2771.07	4.023	0.420381	9.5699	1.07009e-21	2.72944e-20	up
CNGB1	1091.93	4.0216	0.380824	10.5602	4.55473e-26	1.92867e-24	up
RPL23P7	148.969	3.98351	0.419238	9.50178	2.06323e-21	5.09543e-20	up
LAMC2	74505.1	3.9758	0.26095	15.2359	2.04372e-52	1.89152e-49	up
SOST	97.2402	3.9555	0.445855	8.87171	7.20291e-19	1.35786e-17	up
LINC02830	12.8339	3.95446	0.74387	5.31607	1.06034e-07	4.7842e-07	up
PNMA6E	3.92793	3.94179	0.995605	3.95919	7.52042e-05	0.000212637	up
LINC02167	7.86077	3.93357	0.756953	5.19658	2.02983e-07	8.79638e-07	up
HOXC-AS2	38.1526	3.92296	0.277791	14.122	2.78159e-45	1.2014e-42	up
GFY	6.35062	3.91123	0.600014	6.51857	7.09797e-11	4.98937e-10	up
LINC02837	27.1021	3.90638	0.565404	6.909	4.88069e-12	3.9608e-11	up
LINC01833	14.1208	3.90322	0.644924	6.05221	1.42873e-09	8.47128e-09	up
HKDC1	215.755	3.9005	0.400331	9.7432	1.97236e-22	5.45304e-21	up
PCDHGC5	252.842	3.8897	0.390472	9.96153	2.24586e-23	6.86331e-22	up
KHDC1L	153.883	3.88817	0.399607	9.72998	2.24631e-22	6.16657e-21	up
FOXL2	142.813	3.88774	0.36789	10.5677	4.20858e-26	1.79776e-24	up
DISP3	70.6296	3.88651	0.412266	9.42718	4.21254e-21	1.01419e-19	up
HOXB7	421.865	3.87426	0.311329	12.4443	1.50253e-35	1.76989e-33	up
HOXC10	353.204	3.87009	0.375349	10.3106	6.3085e-25	2.30474e-23	up
LINC02016	5.4508	3.8636	0.726546	5.31776	1.05052e-07	4.74284e-07	up
HOXC-AS3	9.68772	3.85504	0.538744	7.15561	8.32998e-13	7.53381e-12	up
LINC02241	6.80844	3.85061	0.878343	4.38395	1.16545e-05	3.80255e-05	up
HOXB8	13.3558	3.8453	0.500285	7.68621	1.51559e-14	1.67442e-13	up
MIOX	19.4701	3.84521	0.494346	7.77839	7.34556e-15	8.46787e-14	up
LINC02725	6.42079	3.84324	0.668525	5.74884	8.98591e-09	4.77186e-08	up
RPL23AP11	11.2075	3.84104	0.478933	8.02	1.05748e-15	1.36114e-14	up
GBX2	39.947	3.84051	0.352641	10.8907	1.2765e-27	6.31297e-26	up
EZHIP	8.01313	3.83451	0.951354	4.03059	5.5638e-05	0.00016116	up
CSMD3	26.8714	3.8309	0.490304	7.81333	5.56974e-15	6.52522e-14	up
C11orf87	58.4429	3.82535	0.562707	6.79813	1.05987e-11	8.26965e-11	up
MMP12	3614.11	3.8251	0.290628	13.1615	1.46202e-39	2.81346e-37	up
HOXC6	128.74	3.82245	0.264624	14.4449	2.70123e-47	1.64066e-44	up
HS1BP3-IT1	19.7647	3.81539	0.39877	9.5679	1.09097e-21	2.77905e-20	up
LINC01305	52.8096	3.80868	0.513451	7.41781	1.19076e-13	1.1814e-12	up
LOC100533997	4.31462	3.80725	0.63091	6.03453	1.59423e-09	9.39525e-09	up
PSG6	4.62278	3.80177	0.626751	6.06583	1.31274e-09	7.8265e-09	up
MAGEA9	3.54192	3.79187	1.34709	2.81485	0.00487997	0.00969906	up
LINC00165	43.8403	3.78674	0.600261	6.3085	2.81757e-10	1.82938e-09	up
C20orf141	11.9875	3.77322	0.517182	7.29572	2.9706e-13	2.82746e-12	up
LINC01456	3.94232	3.76193	0.951655	3.95304	7.7165e-05	0.000217589	up
SLC5A12	73.2134	3.75085	0.409164	9.1671	4.85934e-20	1.04824e-18	up
ZNF114	265.715	3.74983	0.287632	13.0369	7.54704e-39	1.33349e-36	up
HOXC12	10.6946	3.74396	0.795548	4.70613	2.52459e-06	9.25864e-06	up
GNGT1	81.609	3.73128	0.325939	11.4478	2.41202e-30	1.611e-28	up
GPR158	211.413	3.72066	0.356166	10.4464	1.52163e-25	5.99888e-24	up
LINC00911	10.1263	3.71424	0.519882	7.14439	9.03954e-13	8.13015e-12	up
LINC00052	7.7737	3.70725	0.666725	5.56039	2.69179e-08	1.32921e-07	up
LINC01249	6.93244	3.70619	0.936388	3.95796	7.55931e-05	0.00021352	up
CCL11	151.89	3.70593	0.3332	11.1223	9.77661e-29	5.50778e-27	up
CACNA1B	163.033	3.70451	0.449531	8.24084	1.71003e-16	2.43725e-15	up
GRIN2D	672.257	3.70187	0.278945	13.271	3.4118e-40	7.287e-38	up
LINC01524	7.40537	3.70148	0.520884	7.10615	1.19323e-12	1.05705e-11	up
RPL7AP19	13.889	3.6993	0.460039	8.04129	8.88986e-16	1.15574e-14	up
MMP9	9697.97	3.69837	0.290085	12.7493	3.14701e-37	4.74149e-35	up
SP8	30.3381	3.6931	0.489591	7.54325	4.58412e-14	4.7722e-13	up
TGFBI	50771.6	3.68583	0.255343	14.4348	3.12446e-47	1.84021e-44	up
LINC00898	20.5311	3.67367	0.433054	8.48316	2.19161e-17	3.44073e-16	up
RTP3	56.4728	3.67238	0.539343	6.80899	9.82879e-12	7.71848e-11	up
ISG15	16681.8	3.67134	0.287763	12.7582	2.80539e-37	4.2598e-35	up
LOC101929460	5.42009	3.66423	0.530427	6.90808	4.91261e-12	3.98504e-11	up
GRP	59.1826	3.65195	0.434857	8.39806	4.53925e-17	6.83914e-16	up
FGF3	4.71588	3.65006	1.21462	3.00509	0.00265502	0.00557146	up
POU6F2	79.4046	3.64832	0.597249	6.10854	1.00545e-09	6.08403e-09	up
FOXG1	50.5589	3.64827	0.765487	4.76595	1.87964e-06	7.01337e-06	up
NKX2-1	11.2177	3.62568	0.597068	6.07246	1.25962e-09	7.52827e-09	up
SOX14	24.4313	3.62314	1.1665	3.106	0.00189637	0.00410079	up
ALPG	7.95334	3.6203	0.618274	5.85549	4.75599e-09	2.61714e-08	up
MMP10	9532.24	3.61537	0.413473	8.74392	2.25159e-18	4.02224e-17	up
FIBCD1	112.428	3.61457	0.40131	9.00693	2.11902e-19	4.23282e-18	up
HOXC9	99.685	3.58463	0.27931	12.8339	1.05951e-37	1.66069e-35	up
NETO1	25.6604	3.5843	0.430261	8.33052	8.04893e-17	1.17801e-15	up
PPEF1	56.9019	3.57474	0.286289	12.4865	8.85e-36	1.07505e-33	up
COL1A1	292194	3.56665	0.302403	11.7944	4.17224e-32	3.21792e-30	up
TBR1	4.74157	3.56642	0.642021	5.55499	2.77623e-08	1.36882e-07	up
NLRP7	116.522	3.56459	0.40574	8.7854	1.55808e-18	2.83548e-17	up
CDKN2A	2649.38	3.5622	0.402846	8.84258	9.35298e-19	1.7379e-17	up
MROH2A	132.116	3.56136	0.544227	6.54388	5.9942e-11	4.26596e-10	up
MMP3	7119.09	3.55261	0.377825	9.40278	5.31384e-21	1.26724e-19	up
F2	6.46399	3.54869	0.608107	5.83564	5.3584e-09	2.93203e-08	up
PSG5	21.741	3.54667	0.47127	7.52577	5.24086e-14	5.41816e-13	up
HTR1D	47.0894	3.53568	0.341419	10.3559	3.9366e-25	1.48078e-23	up
SMCP	4.30507	3.52843	0.682911	5.16675	2.38201e-07	1.02358e-06	up
LINC00452	4.61501	3.52651	0.581644	6.06301	1.33594e-09	7.94291e-09	up
ACTL8	31.5456	3.51628	0.51937	6.77028	1.28535e-11	9.88603e-11	up
CHIT1	791.553	3.51418	0.453585	7.74757	9.36707e-15	1.06779e-13	up
ITGB1-DT	21.3214	3.51405	0.39685	8.85487	8.37835e-19	1.56278e-17	up
LOC349160	27.2864	3.51086	0.574939	6.10649	1.01845e-09	6.15435e-09	up
LOC390332	7.99074	3.50703	0.424918	8.25343	1.53908e-16	2.19791e-15	up
REG1A	3.97227	3.50203	0.859837	4.0729	4.64313e-05	0.000136432	up
HOXD11	321.357	3.49843	0.310717	11.2592	2.08625e-29	1.27068e-27	up
PTHLH	10854.8	3.4955	0.302374	11.5602	6.55846e-31	4.58526e-29	up
HOXC11	158.298	3.49157	0.309286	11.2891	1.48544e-29	9.2535e-28	up
HBE1	13.7401	3.48896	0.73799	4.72765	2.27137e-06	8.38327e-06	up
DMBX1	26.0363	3.48572	0.440583	7.91161	2.54083e-15	3.11175e-14	up
DUXAP10	35.2173	3.48201	0.39539	8.80653	1.29074e-18	2.36446e-17	up
SERPINA10	10.9246	3.48191	0.432772	8.0456	8.58239e-16	1.11876e-14	up
ANXA10	28.6986	3.47289	0.450773	7.7043	1.31564e-14	1.4679e-13	up
HOXD10	563.318	3.47187	0.28575	12.15	5.73537e-34	5.26693e-32	up
FLJ36000	2.33361	3.4639	1.06625	3.24869	0.00115939	0.0026096	up
LOC124903002	6.70155	3.46357	0.543039	6.37811	1.79283e-10	1.19539e-09	up
LINC01615	243.996	3.45452	0.306726	11.2626	2.00853e-29	1.22761e-27	up
PDIA2	63.7947	3.45447	0.495543	6.97109	3.14504e-12	2.63592e-11	up
ODAPH	43.9977	3.45316	0.42655	8.09556	5.70013e-16	7.59861e-15	up
MIR9-3HG	477.959	3.45219	0.375941	9.18281	4.19993e-20	9.17188e-19	up
HOXC5	4.82595	3.43265	0.451312	7.60594	2.82836e-14	3.02876e-13	up
LOC105371200	10.7137	3.42765	0.838316	4.08873	4.3374e-05	0.00012804	up
IFNL1	10.4244	3.42712	0.473519	7.23754	4.56882e-13	4.26716e-12	up
CASC9	424.104	3.42352	0.420023	8.15079	3.61558e-16	4.95225e-15	up
RPL21P13	8.81991	3.42216	0.645031	5.30543	1.12411e-07	5.05276e-07	up
SLC12A5-AS1	25.4367	3.41793	0.329863	10.3617	3.70423e-25	1.39797e-23	up
DCAF4L2	2.24434	3.40709	1.45926	2.33481	0.0195534	0.0338837	up
IL24	1088.99	3.40573	0.338371	10.0651	7.88284e-24	2.52468e-22	up
SFTA1P	62.3877	3.39917	0.407082	8.35009	6.82091e-17	1.00968e-15	up
SPOCD1	402.271	3.39463	0.269023	12.6183	1.67304e-36	2.24257e-34	up
CT62	28.6739	3.39306	0.432163	7.85135	4.1159e-15	4.91379e-14	up
CREG2	306.278	3.39258	0.340579	9.96122	2.25288e-23	6.87395e-22	up
AIM2	1235.86	3.38465	0.267091	12.6722	8.42724e-37	1.1454e-34	up
LINC02475	3.02754	3.38237	0.646013	5.23575	1.64314e-07	7.23026e-07	up
ONECUT2	87.3967	3.38181	0.296153	11.4191	3.35623e-30	2.21124e-28	up
AMTN	1545.22	3.36787	0.486204	6.92687	4.30251e-12	3.52991e-11	up
OR51B5	8.92575	3.36688	0.772859	4.35639	1.32224e-05	4.26375e-05	up
KASH5	15.9978	3.36202	0.672135	5.002	5.67396e-07	2.30517e-06	up
FBN2	1827.16	3.35988	0.337175	9.96478	2.17349e-23	6.65258e-22	up
SYCP2	465.277	3.34323	0.430503	7.76587	8.10891e-15	9.30371e-14	up
SNAP25-AS1	18.6182	3.34192	0.476693	7.01063	2.37247e-12	2.02332e-11	up
PRDM13	23.2275	3.34176	0.550778	6.06734	1.30044e-09	7.7603e-09	up
DPEP2NB	9.46899	3.33428	0.563081	5.92148	3.1905e-09	1.79736e-08	up
POSTN	18722.9	3.32222	0.325994	10.191	2.17421e-24	7.38476e-23	up
COL22A1	1370.1	3.32194	0.384043	8.6499	5.15446e-18	8.7419e-17	up
ADAM12	3130.5	3.31794	0.280705	11.82	3.0753e-32	2.4199e-30	up
ARTN	618.742	3.31719	0.252668	13.1286	2.25661e-39	4.25819e-37	up
PDX1	9.06519	3.31622	0.637758	5.19982	1.99481e-07	8.6562e-07	up
HOTAIR	28.0153	3.31579	0.361236	9.17902	4.35018e-20	9.4787e-19	up
LINC02677	135.743	3.31447	0.308635	10.7391	6.66636e-27	3.08494e-25	up
DSCAM	93.0134	3.31221	0.418207	7.92003	2.37453e-15	2.92097e-14	up
FOXE3	13.4813	3.30916	0.507579	6.5195	7.05412e-11	4.96214e-10	up
IDO1	2921.97	3.30653	0.380825	8.68255	3.86999e-18	6.68597e-17	up
DUXAP8	208.577	3.30476	0.315639	10.4701	1.18573e-25	4.77442e-24	up
SOX1	41.867	3.30196	0.594715	5.55217	2.8214e-08	1.38956e-07	up
FGF5	32.801	3.29504	0.447613	7.36136	1.82039e-13	1.77349e-12	up
ONECUT1	4.81923	3.29447	0.510264	6.4564	1.07221e-10	7.34821e-10	up
FN1	121421	3.28312	0.335735	9.77891	1.38701e-22	3.91829e-21	up
ZIC5	183.314	3.27466	0.336524	9.73083	2.22763e-22	6.12395e-21	up
MS4A15	8.56736	3.26325	0.521652	6.25561	3.95956e-10	2.51991e-09	up
FAM133A	34.5111	3.2622	0.689585	4.73068	2.23773e-06	8.26227e-06	up
LINC02450	13.525	3.26045	0.393931	8.27669	1.26652e-16	1.82883e-15	up
RDH8	5.34809	3.25823	0.477207	6.82772	8.6273e-12	6.80797e-11	up
WNT2	265.24	3.25613	0.32999	9.86736	5.76635e-23	1.68028e-21	up
LINC02994	21.3916	3.2548	0.439661	7.40297	1.33171e-13	1.31654e-12	up
PNCK	285.8	3.25475	0.38459	8.46291	2.60778e-17	4.06128e-16	up
TH	165.197	3.24669	0.458724	7.07764	1.4663e-12	1.28086e-11	up
NPSR1	20.8521	3.24332	0.422498	7.67652	1.63469e-14	1.79502e-13	up
PTPRN	99.1692	3.24297	0.374523	8.65892	4.76242e-18	8.0982e-17	up
PNPLA5	3.56727	3.24136	0.687105	4.71742	2.38857e-06	8.79247e-06	up
ACOD1	8.31518	3.23768	0.498214	6.49856	8.10916e-11	5.64707e-10	up
FIRRE	38.1632	3.2289	0.329218	9.8078	1.0422e-22	2.97449e-21	up
LINC01033	4.8368	3.22176	0.594107	5.42286	5.86521e-08	2.75154e-07	up
COL5A1	29671.4	3.21645	0.264165	12.1759	4.17658e-34	3.90269e-32	up
KRTAP4-1	20.7894	3.21183	0.361597	8.88235	6.54601e-19	1.23643e-17	up
OR11H7	7.49335	3.21172	0.45495	7.05951	1.6709e-12	1.4498e-11	up
ZNF280A	8.1894	3.20878	0.705236	4.54994	5.36605e-06	1.85413e-05	up
HAPLN1	144.563	3.20634	0.261194	12.2757	1.22292e-34	1.21268e-32	up
SRP72P1	8.54047	3.20508	0.488662	6.55888	5.42117e-11	3.87803e-10	up
MIR137HG	7.26574	3.19438	0.585975	5.4514	4.9975e-08	2.36906e-07	up
ZIC2	388.39	3.18631	0.290528	10.9673	5.48808e-28	2.79231e-26	up
TMEM114	4.16484	3.1829	0.678765	4.68925	2.74206e-06	9.98215e-06	up
DRD5	14.2432	3.17543	0.451686	7.03016	2.0629e-12	1.77252e-11	up
TMEFF1	4.78217	3.16493	0.451364	7.01191	2.35081e-12	2.00572e-11	up
TCF24	16.3325	3.1606	0.329545	9.5908	8.74077e-22	2.26213e-20	up
SERPINA9	35.5587	3.16043	0.456773	6.91904	4.54706e-12	3.71331e-11	up
ADAMTS12	1408.75	3.15937	0.282907	11.1675	5.88084e-29	3.36176e-27	up
CCN4	817.193	3.15759	0.271985	11.6094	3.69068e-31	2.59899e-29	up
FOXL2NB	33.8626	3.15375	0.408959	7.71166	1.24194e-14	1.39206e-13	up
ZAN	74.3275	3.15061	0.353224	8.91957	4.68082e-19	8.98587e-18	up
EPHA8	17.2751	3.15016	0.499	6.31295	2.73763e-10	1.78074e-09	up
LOC100506405	8.94915	3.14549	0.909642	3.45794	0.000544324	0.00130579	up
OBP2A	9.67012	3.1373	0.448559	6.99418	2.6681e-12	2.25466e-11	up
OR51B4	2.89749	3.13536	0.987557	3.17486	0.00149908	0.0033064	up
LINC01583	3.97789	3.1321	0.508076	6.16462	7.06505e-10	4.3678e-09	up
NTSR1	96.3295	3.12972	0.4897	6.3911	1.64693e-10	1.10227e-09	up
LOC105371967	5.07051	3.12314	0.561759	5.55957	2.70442e-08	1.33511e-07	up
DUSP9	398.462	3.12263	0.298833	10.4494	1.47444e-25	5.8484e-24	up
C1QL1	134.262	3.12168	0.314125	9.93771	2.85319e-23	8.6378e-22	up
CSMD2	191.283	3.11556	0.304026	10.2477	1.21225e-24	4.25293e-23	up
CCDC194	5.20008	3.11407	0.457999	6.79931	1.05123e-11	8.2088e-11	up
OVOS2	141.009	3.11322	0.396631	7.84915	4.18875e-15	4.99405e-14	up
FOXI3	37.7802	3.10759	0.546925	5.68192	1.33189e-08	6.88655e-08	up
RPS16P2	4.83779	3.10731	0.467576	6.64557	3.02055e-11	2.23053e-10	up
MYH16	63.6313	3.10705	0.316888	9.80488	1.07278e-22	3.05727e-21	up
WT1	14.6145	3.09701	0.537159	5.76554	8.1395e-09	4.34733e-08	up
CD70	229.839	3.09615	0.334035	9.26894	1.88008e-20	4.28888e-19	up
PRAC2	6.06521	3.09565	0.756304	4.09312	4.25603e-05	0.000125715	up
CEBPE	20.6401	3.09484	0.387067	7.99562	1.28923e-15	1.6442e-14	up
ZNF541	149.758	3.0911	0.485031	6.37299	1.8538e-10	1.23265e-09	up
CCNP	67.8845	3.0872	0.333016	9.27043	1.85399e-20	4.23432e-19	up
LAMA3	27992	3.08181	0.257549	11.9659	5.35981e-33	4.56901e-31	up
CBLN2	44.3604	3.07784	0.490768	6.27146	3.57667e-10	2.29502e-09	up
DDX53	2.30723	3.07613	1.06876	2.87822	0.00399922	0.0080976	up
COL5A2	19748.8	3.06177	0.266676	11.4812	1.63912e-30	1.11782e-28	up
HSD17B3	55.8817	3.06007	0.411561	7.43528	1.04346e-13	1.04164e-12	up
DLX2-DT	10.421	3.05646	0.420825	7.26303	3.78506e-13	3.56254e-12	up
LOXL2	4463.1	3.05625	0.230752	13.2447	4.83936e-40	9.90083e-38	up
MAJIN	13.4878	3.05078	0.587608	5.19187	2.08193e-07	9.01614e-07	up
C1QL4	23.7061	3.04052	0.415931	7.31015	2.66839e-13	2.5586e-12	up
NKX6-1	31.5412	3.03449	0.366936	8.26982	1.34162e-16	1.93154e-15	up
DUXAP9	33.6822	3.01249	0.339642	8.8696	7.34091e-19	1.38254e-17	up
PTX4	14.3375	3.01192	0.589118	5.11259	3.17778e-07	1.33896e-06	up
DPF1	210.731	3.01008	0.245532	12.2594	1.49575e-34	1.46825e-32	up
SUGCT-AS1	10.7063	3.00343	0.370019	8.11698	4.77946e-16	6.45095e-15	up
FER1L6-AS2	4.31588	2.99807	0.840156	3.56847	0.000359073	0.000889265	up
LINC02561	12.7465	2.9973	0.423475	7.07788	1.46379e-12	1.27924e-11	up
LIM2	7.07336	2.99645	0.656446	4.56465	5.00323e-06	1.73741e-05	up
IGF2BP3	765.993	2.99531	0.321846	9.30665	1.31933e-20	3.04181e-19	up
H2BC17	15.8573	2.99176	0.340701	8.7812	1.61744e-18	2.938e-17	up
LINC00520	117.472	2.99135	0.34632	8.63753	5.74403e-18	9.68266e-17	up
IFI6	24377.9	2.98294	0.27092	11.0104	3.4052e-28	1.78874e-26	up
SERPINE1	21309.6	2.97564	0.280454	10.6101	2.67523e-26	1.16844e-24	up
LOC102724434	4.41971	2.97519	0.433958	6.85595	7.08386e-12	5.65429e-11	up
PURPL	18.6678	2.97317	0.594011	5.00525	5.57909e-07	2.27137e-06	up
GARIN1B	7.78321	2.96839	0.511501	5.80328	6.50285e-09	3.51961e-08	up
LINC02535	23.4676	2.96764	0.350676	8.46261	2.61467e-17	4.06549e-16	up
COL12A1	19614.9	2.96673	0.247827	11.971	5.04322e-33	4.33717e-31	up
ICAM5	194.091	2.96658	0.240573	12.3313	6.14752e-35	6.49366e-33	up
CNGB3	25.9607	2.96128	0.341943	8.66017	4.71078e-18	8.0174e-17	up
HOXC4	120.006	2.95633	0.248111	11.9153	9.84543e-33	8.1428e-31	up
WTAPP1	50.0659	2.95525	0.315049	9.38027	6.5802e-21	1.56348e-19	up
IGFL3	164.594	2.95167	0.502331	5.87595	4.20415e-09	2.338e-08	up
GPRACR	11.6148	2.94934	0.400563	7.36299	1.79842e-13	1.75296e-12	up
TERT	36.3985	2.94584	0.310826	9.47747	2.60528e-21	6.35336e-20	up
LINC00943	13.1278	2.93963	0.323371	9.09056	9.85307e-20	2.05919e-18	up
LINC02985	39.8311	2.93296	0.406163	7.22114	5.15541e-13	4.79199e-12	up
MYOSLID	199.935	2.93171	0.283205	10.3519	4.10382e-25	1.53684e-23	up
LOC101929532	20.2765	2.93054	0.334117	8.77101	1.77076e-18	3.20451e-17	up
DMRT1	11.8001	2.92897	0.529738	5.52908	3.21908e-08	1.57162e-07	up
NAA11	3.26917	2.91829	0.864154	3.37705	0.000732683	0.00171282	up
SAXO3	9.39716	2.91441	0.352838	8.2599	1.45793e-16	2.08509e-15	up
LINC00707	352.976	2.91435	0.372041	7.8334	4.74835e-15	5.6171e-14	up
WT1-AS	3.75576	2.91427	0.624403	4.66729	3.05192e-06	1.10132e-05	up
POU4F1	38.1194	2.91108	0.539473	5.39615	6.80853e-08	3.16429e-07	up
DLL3	44.6576	2.90447	0.370674	7.83564	4.66476e-15	5.52158e-14	up
EEF1DP5	12.8515	2.90386	0.582098	4.9886	6.08189e-07	2.46266e-06	up
LINC01169	5.9214	2.90179	0.671428	4.32182	1.54745e-05	4.94025e-05	up
SH2D4B	15.8236	2.89891	0.308124	9.40826	5.04441e-21	1.20594e-19	up
RETNLB	4.92466	2.89108	0.509709	5.67203	1.41117e-08	7.25789e-08	up
PASD1	3.31607	2.88703	0.920316	3.137	0.00170687	0.0037254	up
CDK5R2	8.72107	2.88684	0.496845	5.81034	6.23468e-09	3.38106e-08	up
TSPEAR-AS1	23.8777	2.88431	0.45003	6.40914	1.46341e-10	9.84521e-10	up
CDKN2B-AS1	68.5368	2.8833	0.3104	9.28896	1.55799e-20	3.58357e-19	up
CAMK2N2	63.5322	2.88061	0.242221	11.8925	1.29498e-32	1.0578e-30	up
ERVV-1	6.88045	2.87953	0.624844	4.6084	4.05789e-06	1.42853e-05	up
SPP1	11594	2.87536	0.377603	7.61478	2.64146e-14	2.838e-13	up
GRASLND	73.1334	2.87299	0.249812	11.5006	1.31013e-30	9.0297e-29	up
KLHDC7B	1611.89	2.87148	0.366025	7.84503	4.32833e-15	5.14214e-14	up
SCG5	216.252	2.86921	0.277071	10.3555	3.9504e-25	1.48224e-23	up
GDPD2	702.67	2.8669	0.398685	7.19089	6.43702e-13	5.91816e-12	up
SLC22A20P	382.818	2.86513	0.32965	8.69144	3.57864e-18	6.22133e-17	up
ADAMTS2	4630.72	2.86394	0.256707	11.1564	6.66001e-29	3.79601e-27	up
QRFPR	85.6612	2.86156	0.650477	4.39918	1.08662e-05	3.57171e-05	up
LINC02466	7.07344	2.86123	0.677502	4.22321	2.4085e-05	7.42569e-05	up
H3C8	76.1874	2.86122	0.29243	9.78429	1.31516e-22	3.72073e-21	up
CLEC12A-AS1	26.6971	2.85366	0.366482	7.78664	6.88141e-15	7.96588e-14	up
WNT7A	650.446	2.84926	0.320618	8.88678	6.2904e-19	1.19046e-17	up
COL3A1	176863	2.84699	0.309686	9.19315	3.81496e-20	8.3688e-19	up
NELL2	4011.57	2.84393	0.336913	8.44114	3.14271e-17	4.83241e-16	up
RPL32P20	11.794	2.84136	0.364191	7.80184	6.10134e-15	7.11308e-14	up
P3H2-AS1	17.0509	2.84014	0.396862	7.15649	8.27699e-13	7.48936e-12	up
SLC22A1	98.6342	2.83727	0.361852	7.84097	4.47083e-15	5.30172e-14	up
DNAH17	2287.88	2.8281	0.315197	8.97249	2.89889e-19	5.70272e-18	up
RTBDN	18.8861	2.82285	0.412687	6.84019	7.90909e-12	6.27433e-11	up
SYT16	33.5755	2.82261	0.372308	7.58138	3.41896e-14	3.62131e-13	up
TAF7L	64.3522	2.82208	0.483867	5.83234	5.46555e-09	2.98814e-08	up
PAGE1	1.49693	2.81912	0.997761	2.82545	0.00472148	0.0094139	up
SOX11	140.979	2.81741	0.334806	8.41507	3.92673e-17	5.95784e-16	up
STRA8	13.695	2.81637	0.518082	5.43615	5.4443e-08	2.56522e-07	up
TREM1	609.955	2.81589	0.306538	9.1861	4.0735e-20	8.91583e-19	up
PRMT8	32.3647	2.81441	0.518647	5.42645	5.74873e-08	2.70081e-07	up
SPICP3	8.43979	2.81302	0.354719	7.93026	2.18679e-15	2.70716e-14	up
IGF2BP2-AS1	13.2816	2.80964	0.370254	7.58843	3.2381e-14	3.43911e-13	up
RSAD2	3516.88	2.80129	0.288327	9.71568	2.58506e-22	7.04674e-21	up
DLX6	125.147	2.79505	0.323143	8.64957	5.16954e-18	8.75982e-17	up
PLPPR5	11.2572	2.79298	0.429394	6.50448	7.79651e-11	5.43909e-10	up
MFAP2	3286.5	2.78617	0.21067	13.2253	6.26906e-40	1.21845e-37	up
MYO7B	217.686	2.785	0.376507	7.39696	1.39339e-13	1.37612e-12	up
MANCR	87.4777	2.7792	0.327586	8.48386	2.1785e-17	3.4229e-16	up
ANKRD34B	28.076	2.77494	0.545772	5.08443	3.68723e-07	1.53953e-06	up
SIGLEC12	108.385	2.77229	0.341573	8.11624	4.80842e-16	6.48552e-15	up
NT5DC4	14.1402	2.77184	0.305432	9.07516	1.13508e-19	2.34947e-18	up
CDX1	31.1818	2.77123	0.315877	8.77311	1.73796e-18	3.14808e-17	up
SLC25A5P5	28.7813	2.76694	0.295785	9.35457	8.39419e-21	1.96566e-19	up
LOC107986951	3.57451	2.76662	0.632306	4.37544	1.21187e-05	3.93865e-05	up
NPW	94.847	2.7641	0.367043	7.5307	5.04673e-14	5.23138e-13	up
LINC01287	11.6362	2.7636	0.654001	4.22568	2.3822e-05	7.35393e-05	up
TBX5	11.2978	2.75035	0.583752	4.71151	2.4589e-06	9.03253e-06	up
INHBA-AS1	19.6752	2.74317	0.33934	8.08385	6.27525e-16	8.331e-15	up
LAMP5	362.74	2.74292	0.289335	9.48008	2.54078e-21	6.21947e-20	up
LINC01694	97.8663	2.74037	0.427622	6.4084	1.47059e-10	9.8901e-10	up
SMIM45	11.5839	2.73967	0.379135	7.22611	4.97025e-13	4.62874e-12	up
H2AC13	36.8809	2.73889	0.282003	9.71224	2.67383e-22	7.26834e-21	up
MYL7	8.99866	2.72766	0.528727	5.15892	2.48385e-07	1.06405e-06	up
CCNA1	715.213	2.7255	0.418585	6.51122	7.45431e-11	5.22662e-10	up
TM4SF19-AS1	103.55	2.71967	0.247808	10.9749	5.04485e-28	2.58031e-26	up
APOH	2.19788	2.71928	0.741434	3.6676	0.000244837	0.000625892	up
CD300LD-AS1	4.38039	2.71824	0.692786	3.92364	8.72215e-05	0.000243254	up
LINC00922	6.68662	2.70763	0.454271	5.96038	2.51657e-09	1.44028e-08	up
KCNK9	32.0014	2.70327	0.36864	7.3331	2.24887e-13	2.17458e-12	up
PPP4R4	318.058	2.69922	0.287536	9.38743	6.14825e-21	1.46264e-19	up
FOXH1	11.9311	2.6957	0.464765	5.80014	6.62597e-09	3.58126e-08	up
EN2	137.148	2.69507	0.339867	7.92979	2.19512e-15	2.71402e-14	up
GBP5	5730.55	2.69226	0.351898	7.65067	1.99935e-14	2.17822e-13	up
PADI3	1381.83	2.69018	0.379148	7.09533	1.29048e-12	1.13698e-11	up
LINC01254	6.87252	2.68905	0.512646	5.24544	1.5591e-07	6.89482e-07	up
ABCA17P	67.2744	2.68689	0.477166	5.63094	1.79235e-08	9.05302e-08	up
FSD1	66.1446	2.68672	0.300114	8.95233	3.48048e-19	6.81234e-18	up
MAFA-AS1	14.0403	2.68565	0.457334	5.8724	4.29542e-09	2.38258e-08	up
KIR2DS4	7.63077	2.68449	0.511817	5.24502	1.56269e-07	6.90912e-07	up
GNLY	1383.85	2.67861	0.29667	9.02892	1.73368e-19	3.51364e-18	up
MAP7D2	265.17	2.67762	0.473537	5.65452	1.56286e-08	7.97053e-08	up
CDX2	26.6644	2.67625	0.686743	3.89702	9.73844e-05	0.000269356	up
MARCHF4	16.2303	2.67602	0.325274	8.22697	1.92006e-16	2.72197e-15	up
HOXC-AS1	15.5668	2.67421	0.349454	7.65254	1.97053e-14	2.14923e-13	up
STC2	1346.31	2.67183	0.242724	11.0077	3.50895e-28	1.83333e-26	up
NECAB2	22.3538	2.6686	0.39358	6.78032	1.19909e-11	9.29992e-11	up
CYP2AB1P	5.40688	2.66689	0.586399	4.5479	5.4183e-06	1.87052e-05	up
LINC02763	7.5673	2.66557	0.453083	5.88318	4.02447e-09	2.24254e-08	up
COL4A6	2017.13	2.66507	0.305682	8.71842	2.82112e-18	4.97562e-17	up
CXCL10	8413.87	2.66224	0.384433	6.92511	4.35629e-12	3.57102e-11	up
LINC02882	6.94099	2.66008	0.939769	2.83057	0.00464658	0.0092785	up
H1-3	16.6107	2.65901	0.32753	8.11837	4.72496e-16	6.38626e-15	up
MIR2117HG	34.3004	2.65146	0.356365	7.44028	1.00473e-13	1.00504e-12	up
KC6	70.1617	2.64946	0.482711	5.4887	4.04896e-08	1.94936e-07	up
LINC01356	20.8033	2.649	0.343335	7.7155	1.20505e-14	1.35227e-13	up
KREMEN2	845.862	2.6478	0.30263	8.74932	2.14647e-18	3.84151e-17	up
ZPLD1	16.8298	2.647	0.369694	7.15998	8.06898e-13	7.31136e-12	up
ADAMTS6	121.192	2.64624	0.248699	10.6403	1.93443e-26	8.60355e-25	up
MPP4	23.5733	2.64437	0.349078	7.5753	3.58294e-14	3.78262e-13	up
LHB	17.1125	2.64152	0.325219	8.12226	4.57588e-16	6.19769e-15	up
C1QTNF6	2486.85	2.63374	0.213281	12.3487	4.95231e-35	5.40748e-33	up
ANXA13	37.4201	2.63253	0.367566	7.16208	7.94648e-13	7.21045e-12	up
GHRH	2.04503	2.63084	0.993069	2.6492	0.00806815	0.0153069	up
ALB	15.589	2.62991	0.486271	5.40833	6.36168e-08	2.96726e-07	up
ASPN	2259.87	2.62572	0.325313	8.07137	6.95158e-16	9.18497e-15	up
TEX19	5.11915	2.61962	0.46377	5.64854	1.61817e-08	8.22889e-08	up
GRK7	19.1542	2.61859	0.327017	8.0075	1.17061e-15	1.49881e-14	up
LOC375196	36.4832	2.61828	0.495627	5.28276	1.27253e-07	5.67837e-07	up
HHIPL2	41.1579	2.61674	0.412055	6.35047	2.14659e-10	1.41475e-09	up
CILP2	183.439	2.61441	0.33115	7.89496	2.90409e-15	3.52334e-14	up
LINC02253	16.0256	2.61376	0.708817	3.68749	0.000226474	0.000582782	up
PROC	173.091	2.61314	0.305456	8.55487	1.18e-17	1.90328e-16	up
GJC1	717.924	2.61202	0.207069	12.6142	1.76249e-36	2.34628e-34	up
CNIH3-AS2	5.07826	2.60975	0.461508	5.65485	1.55986e-08	7.95734e-08	up
NRIP3	400.488	2.60933	0.231159	11.288	1.5037e-29	9.33736e-28	up
COL1A2	159102	2.604	0.302116	8.6192	6.74218e-18	1.12385e-16	up
PDZK1	40.6959	2.59713	0.340206	7.63401	2.27569e-14	2.46546e-13	up
MSLNL	6.08394	2.59694	0.561832	4.62227	3.79559e-06	1.34276e-05	up
SP9	33.8144	2.59339	0.448877	5.7775	7.58189e-09	4.05955e-08	up
BMP8A	41.8193	2.58482	0.260996	9.90369	4.01211e-23	1.19234e-21	up
SOX30	64.8461	2.58457	0.401072	6.44414	1.16256e-10	7.90775e-10	up
SYNGR3	238.389	2.58417	0.324352	7.96718	1.62341e-15	2.03696e-14	up
LCE1A	70.2863	2.58385	0.659019	3.92074	8.82761e-05	0.000245948	up
LOC105378798	13.8918	2.58201	0.599369	4.30788	1.64824e-05	5.23793e-05	up
GPR39	270.623	2.5803	0.256076	10.0763	7.03134e-24	2.27012e-22	up
FEZF1	24.0929	2.57817	0.552888	4.66311	3.11473e-06	1.1219e-05	up
STAG3	489.424	2.57699	0.404427	6.37196	1.86632e-10	1.2397e-09	up
PCSK9	2240.93	2.5764	0.283537	9.08662	1.02165e-19	2.13056e-18	up
MNX1-AS1	16.0033	2.57631	0.52365	4.91991	8.65831e-07	3.41483e-06	up
LINC01980	116.049	2.57422	0.526166	4.89241	9.96094e-07	3.89853e-06	up
GAD1	106.329	2.57416	0.303255	8.48842	2.09463e-17	3.30181e-16	up
SYT5	44.5901	2.57406	0.384491	6.69473	2.16077e-11	1.62463e-10	up
SLAMF9	87.4533	2.57202	0.362072	7.10362	1.21528e-12	1.07511e-11	up
EXOC3L4	184.759	2.5719	0.358661	7.17084	7.45383e-13	6.78561e-12	up
SALL4	55.8385	2.56831	0.291091	8.82302	1.11416e-18	2.05453e-17	up
RAB3B	292.682	2.56823	0.35962	7.14151	9.23103e-13	8.28321e-12	up
LINC00626	8.76236	2.56778	0.523672	4.90341	9.41863e-07	3.69371e-06	up
LHX3	16.5755	2.5672	0.510863	5.02522	5.02858e-07	2.05889e-06	up
STEAP1B	292.595	2.56363	0.342807	7.47835	7.5264e-14	7.61891e-13	up
LSAMP-AS1	7.42613	2.56176	0.577774	4.43384	9.25676e-06	3.07021e-05	up
P4HA3	248.363	2.56085	0.279996	9.14599	5.90855e-20	1.26196e-18	up
OASL	3520.82	2.56015	0.285822	8.95714	3.33198e-19	6.53485e-18	up
TEX15	33.4598	2.55951	0.64269	3.98249	6.81977e-05	0.000194582	up
P3H2	6117.44	2.55181	0.27865	9.15774	5.29968e-20	1.13943e-18	up
LINC01842	22.8946	2.5508	0.344483	7.40473	1.31417e-13	1.29986e-12	up
SH2D5	931.995	2.54567	0.333063	7.6432	2.11885e-14	2.30196e-13	up
TMEM88B	7.45273	2.54553	0.461761	5.51265	3.53463e-08	1.71619e-07	up
LINC02321	11.4027	2.54422	0.320796	7.93097	2.17444e-15	2.69358e-14	up
DELEC1	97.8387	2.54348	0.374134	6.79832	1.0585e-11	8.26222e-11	up
GTF2IRD2P1	190.476	2.53931	0.236687	10.7286	7.47478e-27	3.43451e-25	up
SCAT2	16.2423	2.53859	0.321819	7.88824	3.0647e-15	3.70894e-14	up
HMGA2-AS1	18.6067	2.53746	0.283943	8.9365	4.01687e-19	7.7916e-18	up
TM4SF19	348.651	2.53633	0.279976	9.05909	1.31541e-19	2.71182e-18	up
RBM46	3.44653	2.53335	0.587328	4.31335	1.60798e-05	5.11918e-05	up
EN1	388.964	2.52697	0.317933	7.94814	1.89339e-15	2.35745e-14	up
IGFL2-AS1	349.573	2.52444	0.387043	6.52236	6.92075e-11	4.88423e-10	up
CSGALNACT2P1	11.2964	2.52098	0.312953	8.05545	7.91901e-16	1.03856e-14	up
BST2	16240.6	2.51968	0.244945	10.2867	8.08613e-25	2.89433e-23	up
CRYBA2	19.5567	2.51945	0.443132	5.68555	1.30393e-08	6.75276e-08	up
CYP27B1	658.755	2.51879	0.248708	10.1275	4.17126e-24	1.37411e-22	up
MNX1	18.7172	2.51454	0.39766	6.32333	2.55993e-10	1.67299e-09	up
C19orf84	21.1884	2.51191	0.373861	6.71882	1.83205e-11	1.38821e-10	up
SLCO6A1	12.3871	2.51185	0.414201	6.06433	1.32508e-09	7.88646e-09	up
HOXB-AS3	5.21363	2.50977	0.494783	5.07246	3.92709e-07	1.63616e-06	up
SSX1	1.99816	2.50937	0.67737	3.70458	0.00021174	0.000547622	up
CGB3	1.90324	2.50805	0.658966	3.80604	0.000141209	0.000377464	up
SPATA21	5.82524	2.50577	0.581065	4.31237	1.61516e-05	5.13952e-05	up
IGFBP1	5.65591	2.50494	0.457704	5.47284	4.42886e-08	2.11914e-07	up
STRA6	818.749	2.50345	0.312777	8.00393	1.20506e-15	1.5409e-14	up
SYNGR4	12.4106	2.50055	0.396658	6.30404	2.89979e-10	1.87823e-09	up
HAP1	442.978	2.49865	0.284736	8.77531	1.70429e-18	3.08998e-17	up
FAP	1400.04	2.4965	0.275011	9.07782	1.10767e-19	2.29754e-18	up
PNMA5	37.9385	2.4944	0.545357	4.57389	4.78746e-06	1.66665e-05	up
ADGRD2	44.8541	2.49416	0.300696	8.2946	1.08949e-16	1.58143e-15	up
LINC00839	266.397	2.49279	0.350584	7.11039	1.15716e-12	1.0279e-11	up
LRRN4	34.7139	2.49176	0.392553	6.34758	2.18722e-10	1.44055e-09	up
SHISAL1	841.184	2.48852	0.298669	8.33203	7.94655e-17	1.16565e-15	up
LINC00525	7.849	2.479	0.433827	5.71426	1.10184e-08	5.77391e-08	up
LOC102723670	13.0526	2.47836	0.461818	5.36652	8.02688e-08	3.68906e-07	up
IGHG1	140568	2.47464	0.4068	6.08319	1.17811e-09	7.06505e-09	up
NLRP10	75.0351	2.47429	0.469393	5.27125	1.35494e-07	6.02899e-07	up
VIL1	8.53189	2.46983	0.485629	5.08583	3.66022e-07	1.52957e-06	up
RGS4	529.186	2.46604	0.283031	8.71297	2.96003e-18	5.21116e-17	up
TSBP1	39.5883	2.46326	0.404365	6.09167	1.11738e-09	6.71948e-09	up
LBX2	46.1001	2.46079	0.226219	10.8779	1.46893e-27	7.20964e-26	up
HOXA9	55.4875	2.45974	0.373623	6.5835	4.59508e-11	3.32131e-10	up
LINC01460	10.8428	2.45858	0.444769	5.52776	3.24345e-08	1.58272e-07	up
FOXD2-AS1	159.015	2.45429	0.175037	14.0215	1.15106e-44	4.66082e-42	up
TRIM15	18.355	2.45375	0.4239	5.7885	7.10198e-09	3.81957e-08	up
KRT37	33.128	2.45338	0.457182	5.36632	8.03605e-08	3.69221e-07	up
FST	6036.18	2.4518	0.258596	9.4812	2.51374e-21	6.16105e-20	up
SLC24A2	88.5996	2.44738	0.306358	7.98862	1.36454e-15	1.73228e-14	up
TRPA1	48.1557	2.44645	0.300723	8.13525	4.11089e-16	5.60303e-15	up
HTR7	565.766	2.44378	0.284101	8.60181	7.84717e-18	1.29802e-16	up
ENO2	2070.51	2.44198	0.230274	10.6047	2.8345e-26	1.22972e-24	up
LINC00601	5.82456	2.44153	0.478781	5.09947	3.40601e-07	1.42917e-06	up
EMX1	63.3177	2.44113	0.354171	6.89251	5.48178e-12	4.42642e-11	up
ITGA11	1193.66	2.44109	0.315172	7.74525	9.53959e-15	1.08682e-13	up
HOXB6	54.7134	2.4406	0.295093	8.2706	1.33288e-16	1.92037e-15	up
CXCL13	1319.91	2.43696	0.300563	8.10799	5.14658e-16	6.88904e-15	up
CALHM3	7.16542	2.43151	0.519481	4.68066	2.8595e-06	1.03863e-05	up
ZNF469	1199.88	2.42855	0.272274	8.91951	4.68342e-19	8.98587e-18	up
LINC00221	1.78166	2.42836	0.830091	2.92542	0.00343996	0.00705562	up
DKK1	892.045	2.42619	0.367407	6.60354	4.01448e-11	2.9223e-10	up
LINC02404	1.78111	2.42431	0.898689	2.69761	0.006984	0.013421	up
AMZ1	60.1779	2.42043	0.307294	7.8766	3.36403e-15	4.05352e-14	up
MATN3	187.495	2.41836	0.286047	8.45441	2.80514e-17	4.33048e-16	up
HBQ1	3.20549	2.41769	0.644519	3.75115	0.000176027	0.00046321	up
AKR1C7P	21.3213	2.41746	0.376016	6.42914	1.28331e-10	8.70284e-10	up
GJB7	60.9484	2.41687	0.446061	5.41826	6.01807e-08	2.81849e-07	up
FEZF1-AS1	58.7133	2.41348	0.499833	4.82858	1.37512e-06	5.25655e-06	up
LINC00871	2.73949	2.41208	0.788852	3.05771	0.00223037	0.00475167	up
LINC02043	7.40719	2.40841	0.367933	6.54578	5.91839e-11	4.21564e-10	up
JPH3	33.4025	2.40789	0.365717	6.58402	4.57886e-11	3.31081e-10	up
PLAU	16584.3	2.40424	0.206311	11.6534	2.20395e-31	1.59836e-29	up
TDRD15	2.12524	2.40112	0.92713	2.58984	0.00960196	0.0178758	up
TMEM249	10.2723	2.4	0.334957	7.16512	7.77184e-13	7.06188e-12	up
DNMT3B	625.587	2.39955	0.189238	12.6801	7.6273e-37	1.04598e-34	up
ZP4	6.42507	2.39912	0.548964	4.37027	1.24092e-05	4.02445e-05	up
IGF2BP2	3964.72	2.39895	0.224411	10.69	1.13345e-26	5.11129e-25	up
PIWIL1	12.1735	2.39427	0.495153	4.83542	1.32866e-06	5.09045e-06	up
GOLGA6L2	12.3507	2.39337	0.373071	6.41531	1.40536e-10	9.47106e-10	up
LOC101927418	11.6803	2.39242	0.527548	4.53499	5.76061e-06	1.97955e-05	up
HOXA-AS3	26.0209	2.38647	0.356847	6.68766	2.26761e-11	1.69792e-10	up
RPS27P16	9.33532	2.38591	0.36096	6.6099	3.8457e-11	2.80469e-10	up
IGHG3	16733.4	2.38256	0.406071	5.86734	4.42843e-09	2.45106e-08	up
TENM2	8875.33	2.37892	0.285781	8.32428	8.48457e-17	1.24083e-15	up
HOXD4	14.3728	2.37846	0.373123	6.37446	1.83612e-10	1.22257e-09	up
SHOX2	289.198	2.37461	0.231494	10.2577	1.09222e-24	3.85272e-23	up
LINC01910	8.78075	2.37399	0.392662	6.04589	1.48589e-09	8.79941e-09	up
LUARIS	59.6534	2.37326	0.329726	7.19767	6.12486e-13	5.64594e-12	up
ELOVL3	55.0558	2.37228	0.272781	8.69665	3.41823e-18	5.96915e-17	up
ITGA5	11078.6	2.36842	0.213438	11.0965	1.30432e-28	7.24307e-27	up
TNFSF4	224.778	2.36816	0.245293	9.65443	4.70782e-22	1.25002e-20	up
LOC286059	7.05483	2.36767	0.329467	7.18635	6.65457e-13	6.10662e-12	up
CELSR3	682.372	2.36603	0.261376	9.05223	1.40072e-19	2.87785e-18	up
LOC400622	3.66821	2.36357	0.695437	3.39868	0.00067711	0.00159364	up
PLEKHG4B	499.137	2.35553	0.301209	7.82025	5.27201e-15	6.2026e-14	up
FGB	7.50962	2.3552	0.798096	2.95102	0.00316727	0.00654257	up
KISS1	13.9216	2.34925	0.476699	4.92816	8.30065e-07	3.28377e-06	up
LINC01711	22.1519	2.34662	0.363302	6.45913	1.05304e-10	7.22189e-10	up
C10orf88B	25.3596	2.34616	0.292194	8.02948	9.78859e-16	1.26413e-14	up
TMEM92	267.879	2.33563	0.251682	9.28005	1.69395e-20	3.88251e-19	up
NKX3-2	48.4201	2.33531	0.335912	6.95216	3.59742e-12	2.98418e-11	up
APELA	34.6855	2.33375	0.376112	6.20493	5.4723e-10	3.42874e-09	up
LOC117779438	29.9612	2.32972	0.39849	5.84639	5.0237e-09	2.75977e-08	up
HOXB5	24.9056	2.32801	0.32882	7.07987	1.44285e-12	1.26207e-11	up
CTHRC1	2478.01	2.32556	0.265165	8.77024	1.78291e-18	3.2235e-17	up
DHRS2	320.849	2.32272	0.356206	6.52073	6.99681e-11	4.92684e-10	up
NPFFR2	8.20049	2.3222	0.701797	3.30893	0.000936521	0.00214522	up
KIF26B	1346.61	2.3195	0.222006	10.4479	1.49775e-25	5.92876e-24	up
LINC01748	56.4678	2.31911	0.469041	4.94437	7.63913e-07	3.04063e-06	up
TSKS	143.849	2.31502	0.403701	5.7345	9.77998e-09	5.17516e-08	up
IGKV2D-28	8.32901	2.31325	0.683338	3.38522	0.000711201	0.00166581	up
LINC00648	15.1528	2.31204	0.718297	3.21878	0.00128737	0.00287634	up
SALL3	38.0867	2.31103	0.708421	3.26223	0.00110539	0.00249847	up
LINC00491	99.6718	2.30943	0.350435	6.59019	4.39279e-11	3.18101e-10	up
CAGE1	23.9621	2.30929	0.242907	9.50689	1.96444e-21	4.85761e-20	up
CYP27C1	685.743	2.30579	0.254529	9.05907	1.31573e-19	2.71182e-18	up
APBA2	403.491	2.30439	0.226263	10.1846	2.32376e-24	7.85472e-23	up
LINGO2	19.913	2.30336	0.505712	4.5547	5.24615e-06	1.81495e-05	up
ALX3	9.99663	2.30267	0.676309	3.40476	0.000662227	0.00156107	up
DMP1	4.79691	2.30265	0.405476	5.67888	1.35582e-08	7.00473e-08	up
BEST2	53.1284	2.30084	0.457131	5.03322	4.82301e-07	1.98277e-06	up
MUC12-AS1	23.0189	2.29733	0.321278	7.15059	8.64034e-13	7.78913e-12	up
GLIS1	141.689	2.2971	0.287434	7.99173	1.33058e-15	1.69137e-14	up
STPG4	5.2685	2.29671	0.498366	4.60848	4.05624e-06	1.42821e-05	up
HTR3E	4.37235	2.29523	0.509917	4.50117	6.75802e-06	2.2947e-05	up
LINC01426	94.9658	2.29236	0.296089	7.74213	9.77618e-15	1.11004e-13	up
C6orf141	533.616	2.29009	0.257444	8.89548	5.81654e-19	1.10401e-17	up
LOC107984450	18.8871	2.28766	0.318978	7.17184	7.3994e-13	6.74237e-12	up
IFI44	3677.83	2.28608	0.223717	10.2186	1.63613e-24	5.62828e-23	up
LINC01611	5.59511	2.28189	0.738774	3.08874	0.00201004	0.00432447	up
NTS	1293.6	2.28138	0.642063	3.5532	0.000380572	0.000937371	up
GUCA1A	12.3475	2.27878	0.337835	6.74526	1.52754e-11	1.16566e-10	up
LNCOG	25.7754	2.27679	0.371258	6.13264	8.64306e-10	5.2743e-09	up
LINC01843	10.7997	2.27634	0.509775	4.46537	7.99289e-06	2.67891e-05	up
GPR176	1318.08	2.27258	0.230448	9.86159	6.10755e-23	1.77704e-21	up
EPO	37.3178	2.27117	0.329891	6.88462	5.79424e-12	4.6729e-11	up
SLC6A2	339.045	2.26511	0.352615	6.42374	1.32963e-10	8.98971e-10	up
CHST2	3523.77	2.26472	0.266761	8.4897	2.07176e-17	3.27105e-16	up
GDF6	36.7391	2.2625	0.37582	6.02017	1.74238e-09	1.01999e-08	up
TBX5-AS1	7.7698	2.26239	0.607672	3.72304	0.000196835	0.000512483	up
AMDHD1	83.9644	2.26161	0.390085	5.79773	6.72185e-09	3.62804e-08	up
HOXA7	57.2016	2.26006	0.369713	6.11302	9.77627e-10	5.9249e-09	up
RFX8	27.3883	2.25954	0.273282	8.26815	1.36054e-16	1.9559e-15	up
HAGLR	301.523	2.25647	0.259639	8.69078	3.59971e-18	6.25237e-17	up
MYBL2	4902	2.25515	0.159748	14.1169	2.98643e-45	1.26183e-42	up
LINC01602	3.58695	2.25458	0.768635	2.93323	0.00335455	0.006895	up
DCSTAMP	28.1731	2.25234	0.407478	5.52751	3.24812e-08	1.58381e-07	up
ADAMTS14	516.477	2.25054	0.224404	10.029	1.13698e-23	3.59321e-22	up
TMPRSS15	6.36058	2.24973	0.624404	3.603	0.00031456	0.000786744	up
GSDME	2248.54	2.24968	0.199316	11.287	1.52134e-29	9.41683e-28	up
ADRA1B	28.3453	2.24954	0.366422	6.1392	8.29368e-10	5.07704e-09	up
CHAT	4.53459	2.24654	0.681995	3.29406	0.000987501	0.00225271	up
FBXO43	46.5403	2.24383	0.266503	8.41951	3.78064e-17	5.74516e-16	up
LINC01116	261.524	2.24277	0.247415	9.0648	1.24834e-19	2.57841e-18	up
FGL1	10.6629	2.23776	0.485387	4.61026	4.02164e-06	1.41782e-05	up
LY6K	1788.12	2.23598	0.21825	10.2451	1.24544e-24	4.35368e-23	up
TNC	51998.9	2.2342	0.266525	8.3827	5.17268e-17	7.75742e-16	up
H3C10	249.346	2.23259	0.239095	9.33763	9.85101e-21	2.29849e-19	up
TMEM52B	85.0538	2.23239	0.36331	6.1446	8.01668e-10	4.91676e-09	up
CBY2	28.2868	2.23012	0.325719	6.84675	7.55489e-12	6.01297e-11	up
ACAN	190.08	2.22916	0.292285	7.62668	2.40882e-14	2.59954e-13	up
FOXB1	5.78632	2.22831	0.406405	5.48298	4.18214e-08	2.01049e-07	up
MMP8	22.84	2.22711	0.432046	5.15481	2.53893e-07	1.08502e-06	up
LRAT	275.798	2.22571	0.449292	4.95382	7.27704e-07	2.91141e-06	up
FOXD1	428.933	2.22466	0.212822	10.4532	1.41735e-25	5.64501e-24	up
LOC574538	9.09809	2.22435	0.394962	5.6318	1.78335e-08	9.01696e-08	up
LINC00519	157.712	2.22231	0.275963	8.05293	8.08377e-16	1.05802e-14	up
HOXD1	18.7357	2.21815	0.313139	7.08359	1.40463e-12	1.23102e-11	up
GPC2	98.4084	2.21765	0.270021	8.2129	2.15903e-16	3.03858e-15	up
LINC02783	18.8318	2.21546	0.338824	6.53868	6.20626e-11	4.40558e-10	up
CLEC1B	7.24284	2.21433	0.366177	6.04716	1.4742e-09	8.73285e-09	up
SPINK1	22.4134	2.21384	0.432877	5.11423	3.15015e-07	1.32812e-06	up
LINC02953	4.3395	2.20844	0.839248	2.63145	0.00850205	0.0160091	up
IFIT3	6522.72	2.20822	0.271842	8.12315	4.54237e-16	6.16089e-15	up
LOC339260	120.678	2.20346	0.407067	5.41301	6.19752e-08	2.89555e-07	up
CNTNAP2	973.745	2.2031	0.388074	5.677	1.37076e-08	7.0706e-08	up
EPHB2	1708.08	2.20272	0.227425	9.68547	3.47599e-22	9.30568e-21	up
COL6A3	40503.7	2.2006	0.283429	7.76421	8.21527e-15	9.40907e-14	up
IFI44L	3045.63	2.19953	0.282685	7.78083	7.20487e-15	8.32049e-14	up
LINC02910	81.679	2.19949	0.406522	5.4105	6.28491e-08	2.93356e-07	up
EPIC1	32.0663	2.19575	0.283282	7.75112	9.10854e-15	1.04015e-13	up
ADGRE1	159.306	2.18868	0.339231	6.45189	1.10461e-10	7.5516e-10	up
COL4A1	22881.3	2.18329	0.196518	11.1099	1.12338e-28	6.31041e-27	up
AMH	62.9039	2.18116	0.363514	6.0002	1.97076e-09	1.14544e-08	up
SYT14	42.4305	2.18062	0.392866	5.55055	2.84777e-08	1.40125e-07	up
CPA6	97.8215	2.17488	0.349737	6.21863	5.01527e-10	3.15459e-09	up
LOC101928335	15.7393	2.17398	0.27206	7.99081	1.34052e-15	1.70289e-14	up
FSTL5	14.5339	2.17362	0.621026	3.50005	0.000465172	0.00112943	up
NRG1	2660.05	2.17158	0.285701	7.60086	2.94172e-14	3.13978e-13	up
FSTL3	3252.15	2.17146	0.256509	8.46543	2.55206e-17	3.98088e-16	up
FLRT2-AS1	49.246	2.17135	0.318999	6.80676	9.98217e-12	7.82312e-11	up
RDM1	36.8398	2.17055	0.278417	7.79606	6.38718e-15	7.42471e-14	up
HORMAD1	213.984	2.16691	0.47561	4.55607	5.21187e-06	1.80374e-05	up
LOC105370941	12.0741	2.16669	0.284652	7.6117	2.70522e-14	2.90169e-13	up
MEIOSIN	5.41132	2.16312	0.404119	5.35268	8.66608e-08	3.96408e-07	up
AJAP1	652.484	2.16288	0.373202	5.79547	6.8129e-09	3.67107e-08	up
APOA2	4.40262	2.16246	0.752226	2.87475	0.00404349	0.00818211	up
H2AC16	6.56895	2.16106	0.337146	6.40987	1.45644e-10	9.80174e-10	up
PAX5	212.231	2.1602	0.300761	7.18246	6.84695e-13	6.27428e-12	up
ZNF695	42.8937	2.15871	0.32885	6.56442	5.22367e-11	3.74916e-10	up
E2F7	844.345	2.15855	0.185599	11.6302	2.89435e-31	2.06819e-29	up
IFIT1	4769.82	2.1556	0.285792	7.54253	4.60926e-14	4.7958e-13	up
LINC01343	57.0658	2.15499	0.433731	4.9685	6.74742e-07	2.71349e-06	up
FOXL1	189.539	2.15446	0.272519	7.90574	2.66353e-15	3.24771e-14	up
CYP26C1	6.6262	2.15406	0.566761	3.80065	0.00014432	0.000385037	up
RIMS2	245.175	2.15368	0.310923	6.92673	4.30682e-12	3.53195e-11	up
NEFH	313.059	2.14983	0.463345	4.63981	3.48722e-06	1.2434e-05	up
RFTN1P1	16.5725	2.1495	0.760137	2.82779	0.00468712	0.00935306	up
SNORD14E	8.85148	2.14908	0.343378	6.25864	3.88339e-10	2.47711e-09	up
TBX4	30.5993	2.14788	0.398762	5.38638	7.18908e-08	3.32842e-07	up
CLDN14	47.2318	2.14472	0.308724	6.94704	3.73028e-12	3.08649e-11	up
COL7A1	23580.8	2.1437	0.190607	11.2467	2.40357e-29	1.44631e-27	up
H2AC11	132.111	2.14255	0.209484	10.2278	1.4891e-24	5.14984e-23	up
HOXC13-AS	204.123	2.14127	0.309767	6.91253	4.76087e-12	3.87326e-11	up
LHX2	127.369	2.14122	0.372262	5.75191	8.82418e-09	4.69239e-08	up
LOC100507336	5.92694	2.14045	0.555558	3.85279	0.000116782	0.000317273	up
IFIT2	1951.78	2.14023	0.273744	7.81835	5.35219e-15	6.28931e-14	up
E2F1	1374.97	2.1388	0.202338	10.5704	4.08552e-26	1.74903e-24	up
LRRC15	2587.33	2.13741	0.354851	6.0234	1.70795e-09	1.00189e-08	up
ELAVL2	217.152	2.13689	0.37244	5.73755	9.6058e-09	5.08715e-08	up
UCN2	318.177	2.13607	0.235048	9.08782	1.01047e-19	2.1095e-18	up
MSLN	1662.7	2.13465	0.464158	4.59897	4.24581e-06	1.49171e-05	up
COX6B2	209.496	2.13464	0.303413	7.03543	1.98649e-12	1.70914e-11	up
PPIAP45	12.5444	2.13452	0.267689	7.97387	1.53787e-15	1.93338e-14	up
SERPINH1	18003.9	2.13327	0.172825	12.3436	5.27678e-35	5.72958e-33	up
LINC01704	6.95386	2.13326	0.37595	5.67431	1.39247e-08	7.1731e-08	up
SHISA7	9.06479	2.1311	0.41238	5.1678	2.36861e-07	1.01828e-06	up
RCN3	2298.93	2.13102	0.2545	8.37334	5.60084e-17	8.36725e-16	up
LAIR2	22.6484	2.131	0.282555	7.54188	4.63252e-14	4.81743e-13	up
SULT1E1	172.543	2.12849	0.428543	4.96681	6.80625e-07	2.73545e-06	up
KIF14	847.467	2.12463	0.159932	13.2846	2.8419e-40	6.20621e-38	up
ELOBP2	14.5141	2.12355	0.367234	5.78256	7.35743e-09	3.95025e-08	up
COL5A3	4913.07	2.12233	0.224459	9.45532	3.22041e-21	7.82399e-20	up
LOC105371956	61.2353	2.12088	0.242281	8.75381	2.06267e-18	3.69835e-17	up
H2AC14	9.0318	2.11909	0.346953	6.1077	1.01075e-09	6.11227e-09	up
HTRA4	18.3041	2.11846	0.343392	6.16922	6.86273e-10	4.24925e-09	up
GRIA3	97.0937	2.11645	0.337983	6.262	3.80074e-10	2.42758e-09	up
PDPN	7796.01	2.1162	0.213584	9.90803	3.84128e-23	1.14508e-21	up
CCL20	1509.76	2.11595	0.370752	5.70719	1.14854e-08	6.00081e-08	up
PIF1	328.819	2.11572	0.186776	11.3276	9.58378e-30	6.10722e-28	up
TMEM26	60.0645	2.1153	0.249255	8.48652	2.12909e-17	3.3534e-16	up
CCDC162P	52.118	2.11332	0.340825	6.20061	5.62447e-10	3.51955e-09	up
SPINK6	808.061	2.11152	0.537486	3.92851	8.54739e-05	0.000238826	up
PKHD1	21.7038	2.11116	0.435605	4.8465	1.25656e-06	4.83614e-06	up
SLC35G5	5.4771	2.11093	0.435926	4.84241	1.28272e-06	4.92804e-06	up
B4GALNT2	194.885	2.11073	0.475091	4.44279	8.87989e-06	2.95328e-05	up
AMIGO2	1911.7	2.1097	0.246444	8.56057	1.12314e-17	1.8176e-16	up
MIR4713HG	31.806	2.10781	0.228511	9.22408	2.86017e-20	6.36772e-19	up
LINC02893	268.875	2.10523	0.415487	5.0669	4.04356e-07	1.6818e-06	up
MEI1	412.597	2.10356	0.369062	5.69975	1.19984e-08	6.25205e-08	up
KLHL35	160.556	2.10332	0.347229	6.05744	1.38304e-09	8.20539e-09	up
LCE1D	10.5829	2.10208	0.752702	2.79271	0.00522678	0.0103229	up
LINC00896	9.94562	2.10204	0.383507	5.48111	4.22672e-08	2.03041e-07	up
ASCL1	5.60864	2.10193	0.516685	4.0681	4.73974e-05	0.00013903	up
HMSD	68.0349	2.1014	0.361128	5.81899	5.9206e-09	3.21792e-08	up
PDZD7	72.7771	2.10139	0.277795	7.56454	3.89225e-14	4.09139e-13	up
IFI27	46089.5	2.09883	0.235871	8.89821	5.6755e-19	1.07829e-17	up
ADAMTS7P3	32.0163	2.09723	0.311528	6.73206	1.67272e-11	1.27195e-10	up
ADAMDEC1	375.023	2.09489	0.334229	6.26784	3.66083e-10	2.34515e-09	up
FEZ1	2068.13	2.09385	0.249271	8.3999	4.4686e-17	6.74305e-16	up
FZD2	378.958	2.09356	0.177017	11.8269	2.83446e-32	2.25781e-30	up
CDSN	427.696	2.09281	0.519651	4.02734	5.64109e-05	0.000163155	up
ESPNL	99.3152	2.09152	0.363456	5.75453	8.68839e-09	4.62144e-08	up
CLDN6	14.5344	2.08999	0.443876	4.70851	2.49533e-06	9.16116e-06	up
KISS1R	10.0655	2.08935	0.413015	5.05878	4.2194e-07	1.74932e-06	up
LINC00659	8.17028	2.08648	0.475916	4.38415	1.16441e-05	3.80041e-05	up
CLPSL1	4.10237	2.08542	0.820158	2.54271	0.0109997	0.0202127	up
KIF2C	2460.4	2.0835	0.136422	15.2725	1.16566e-52	1.19241e-49	up
ELFN2	105.429	2.08078	0.388946	5.34979	8.80579e-08	4.02326e-07	up
SCUBE3	225.382	2.08011	0.393544	5.28558	1.25305e-07	5.5987e-07	up
RPL13AP12	6.81659	2.0787	0.387166	5.36903	7.91631e-08	3.6391e-07	up
VEGFC	1386.52	2.078	0.273096	7.60906	2.76104e-14	2.9583e-13	up
GFI1	172.984	2.0763	0.232086	8.94625	3.6775e-19	7.1763e-18	up
SULF1	6409.54	2.076	0.268162	7.74161	9.81677e-15	1.11383e-13	up
LOC124901168	15.0838	2.07352	0.471801	4.39491	1.10816e-05	3.6376e-05	up
CDCA5	2700.78	2.07337	0.141194	14.6846	8.09378e-49	5.61824e-46	up
C19orf81	9.03715	2.07283	0.540829	3.83269	0.000126751	0.00034197	up
SLC6A7	8.74123	2.07261	0.315254	6.5744	4.88513e-11	3.51787e-10	up
GPR19	49.7359	2.07219	0.244787	8.46526	2.55585e-17	3.9836e-16	up
DISP2	240.208	2.07211	0.298442	6.94312	3.83539e-12	3.17211e-11	up
LINC01508	17.118	2.06727	0.45823	4.51143	6.43912e-06	2.19625e-05	up
HMX1	28.7918	2.06715	0.4653	4.44263	8.88658e-06	2.955e-05	up
IL37	8.7176	2.06628	0.424873	4.86329	1.15452e-06	4.4771e-06	up
LOC105371855	8.12609	2.06602	0.386791	5.34144	9.2211e-08	4.19919e-07	up
MISP	1585.58	2.061	0.295895	6.9653	3.27697e-12	2.73823e-11	up
PTPRH	354.597	2.05733	0.277411	7.41617	1.20557e-13	1.19487e-12	up
NEFL	2948.31	2.05414	0.362921	5.66001	1.51361e-08	7.74374e-08	up
COL4A5	3912.51	2.05394	0.193641	10.607	2.76542e-26	1.20243e-24	up
PMEPA1	7855.33	2.05305	0.21312	9.63331	5.78363e-22	1.52318e-20	up
ALX1	28.9692	2.04581	0.511302	4.00118	6.30278e-05	0.000180813	up
LOC105369187	9.90408	2.04419	0.342109	5.97526	2.29724e-09	1.32255e-08	up
CDC25C	335.959	2.04382	0.170637	11.9776	4.65563e-33	4.03959e-31	up
SALL1	59.2385	2.04283	0.365378	5.591	2.25769e-08	1.12399e-07	up
ZFP92	128.011	2.03707	0.234402	8.6905	3.60848e-18	6.26201e-17	up
LOC107986400	15.972	2.03541	0.420536	4.84004	1.29812e-06	4.9823e-06	up
DLX2	126.832	2.03488	0.32192	6.32109	2.59727e-10	1.69569e-09	up
AFP	6.02369	2.03413	0.463827	4.38554	1.15698e-05	3.7787e-05	up
PKMYT1	2081.43	2.03182	0.153404	13.2449	4.82836e-40	9.90083e-38	up
ADD2	277.411	2.03156	0.393044	5.16879	2.35618e-07	1.01316e-06	up
TSPAN10	588.852	2.03118	0.245663	8.26815	1.36056e-16	1.9559e-15	up
IGKV2-29	39.0694	2.02884	0.594978	3.40994	0.000649773	0.00153432	up
FOXM1	3915.99	2.02647	0.154101	13.1502	1.69647e-39	3.23261e-37	up
PLCXD2	135.486	2.02535	0.319234	6.34441	2.23284e-10	1.4701e-09	up
CEP55	2515.07	2.02403	0.146859	13.7821	3.26645e-43	1.1138e-40	up
APOL1	21701.1	2.02266	0.246797	8.19565	2.49242e-16	3.47508e-15	up
LAMA1	826.328	2.02105	0.337642	5.98579	2.15346e-09	1.2453e-08	up
DCBLD1	2548.13	2.02003	0.185706	10.8776	1.47437e-27	7.21811e-26	up
GPRIN1	1126.21	2.01951	0.146773	13.7594	4.46973e-43	1.49782e-40	up
LAG3	601.646	2.01939	0.287615	7.02113	2.20077e-12	1.8835e-11	up
STK31	101.163	2.01691	0.320185	6.29919	2.99197e-10	1.9326e-09	up
LOC101928295	32.856	2.01675	0.44635	4.51831	6.23358e-06	2.13227e-05	up
ULBP2	918.01	2.01396	0.199321	10.1041	5.29695e-24	1.7216e-22	up
HOXA6	20.5764	2.01209	0.335597	5.99557	2.02776e-09	1.17576e-08	up
EME1	261.385	2.0117	0.148379	13.5578	7.12018e-42	1.9179e-39	up
HJURP	1083.68	2.01096	0.151961	13.2334	5.6308e-40	1.12825e-37	up
UBE2C	2931.93	2.00966	0.154618	12.9976	1.26197e-38	2.17059e-36	up
RHEBL1	127.619	2.00896	0.195467	10.2777	8.87809e-25	3.14881e-23	up
TNPO1P2	5.10027	2.00579	0.549063	3.65311	0.000259086	0.000659368	up
CCL26	102.618	2.0056	0.354069	5.66443	1.47511e-08	7.56668e-08	up
LINC01995	9.44706	2.0051	0.540296	3.71111	0.000206353	0.000534828	up
HRG	7.32676	2.00195	0.455985	4.39038	1.13151e-05	3.70735e-05	up
TPX2	6124.21	2.00183	0.144151	13.8871	7.58802e-44	2.83617e-41	up
GNG8	9.77982	2.00087	0.363126	5.51014	3.58548e-08	1.74001e-07	up
LILRP2	9.04118	1.999	0.359802	5.55583	2.76297e-08	1.36297e-07	up
TFPI2	462.223	1.99704	0.430414	4.63982	3.4872e-06	1.2434e-05	up
NXPH4	1233.36	1.99648	0.25306	7.88936	3.03748e-15	3.67828e-14	up
IL1A	2570.82	1.99501	0.332902	5.99277	2.063e-09	1.19584e-08	up
AKR1C3	5286.67	1.9924	0.380421	5.23735	1.62895e-07	7.16943e-07	up
LINC03060	32.0037	1.99223	0.300229	6.6357	3.22959e-11	2.37586e-10	up
CFAP251	2819.9	1.99041	0.199595	9.97227	2.01576e-23	6.20892e-22	up
LINC02015	22.1233	1.98568	0.401187	4.94952	7.43973e-07	2.97161e-06	up
PHF24	178.133	1.98455	0.314823	6.30371	2.9061e-10	1.88088e-09	up
SH2D2A	637.448	1.98455	0.179255	11.0711	1.73241e-28	9.45818e-27	up
IL17C	11.2634	1.98365	0.463255	4.28197	1.85242e-05	5.84192e-05	up
BMP1	4988.49	1.98275	0.140048	14.1576	1.6759e-45	7.70858e-43	up
CENPA	611.465	1.97866	0.144033	13.7375	6.05177e-43	1.96037e-40	up
CHRNA6	14.8879	1.97833	0.345079	5.73297	9.86848e-09	5.21773e-08	up
C1QTNF12	355.887	1.97143	0.382051	5.16013	2.46778e-07	1.05766e-06	up
TDO2	339.437	1.96961	0.287855	6.84235	7.79032e-12	6.18667e-11	up
COL27A1	3334.96	1.9684	0.175694	11.2035	3.91745e-29	2.28647e-27	up
TEDC2	474.088	1.96817	0.168252	11.6977	1.30898e-31	9.5644e-30	up
NMUR2	3.99619	1.96814	0.592652	3.32091	0.000897244	0.00206035	up
MGAT5B	84.9703	1.96716	0.314895	6.24704	4.18291e-10	2.65163e-09	up
IFNE	56.2893	1.96424	0.344016	5.70975	1.13144e-08	5.91624e-08	up
KIF4A	1694.98	1.96271	0.138645	14.1564	1.70544e-45	7.70858e-43	up
HSD17B6	138.434	1.96006	0.165167	11.8671	1.75407e-32	1.42051e-30	up
LCIIAR	26.1743	1.95875	0.338502	5.78651	7.18638e-09	3.86268e-08	up
TMEM270	10.2352	1.95799	0.482048	4.06181	4.86945e-05	0.000142405	up
OAS2	11480.9	1.95797	0.217375	9.00734	2.11115e-19	4.22143e-18	up
SYNDIG1	144.834	1.95761	0.35846	5.46118	4.72985e-08	2.25041e-07	up
TENM3	1568.02	1.95731	0.255784	7.6522	1.97566e-14	2.15362e-13	up
ANKLE1	70.1683	1.95613	0.294072	6.65188	2.89372e-11	2.1442e-10	up
MIAT	445.276	1.9545	0.280515	6.96756	3.22494e-12	2.69823e-11	up
FAM183BP	5.60956	1.9525	0.435472	4.48364	7.33819e-06	2.47656e-05	up
ROR2	904.758	1.95224	0.261641	7.46152	8.55328e-14	8.60019e-13	up
TNFSF11	69.8455	1.9522	0.288841	6.75874	1.39196e-11	1.06722e-10	up
EPSTI1	3098.29	1.95156	0.236261	8.26018	1.45459e-16	2.08184e-15	up
AURKB	1888.34	1.95036	0.167577	11.6386	2.62334e-31	1.88842e-29	up
CD80	77.6322	1.95009	0.227908	8.55646	1.16388e-17	1.8804e-16	up
GUCY1B2	30.2061	1.94604	0.334584	5.81629	6.0167e-09	3.26741e-08	up
SCN8A	145.911	1.94557	0.263856	7.3736	1.66079e-13	1.62533e-12	up
BBOX1-AS1	284.486	1.94537	0.238125	8.16956	3.09511e-16	4.27856e-15	up
AURKA	1727.71	1.94294	0.136368	14.2478	4.62768e-46	2.36694e-43	up
ADAMTS7	581.697	1.94107	0.215865	8.99207	2.4261e-19	4.8067e-18	up
DUX4L9	7.16604	1.93993	0.546496	3.54975	0.000385595	0.00094878	up
AKR1C1	8974.86	1.93965	0.41393	4.68592	2.787e-06	1.014e-05	up
CXCL9	7314.78	1.93889	0.364057	5.32578	1.00521e-07	4.55291e-07	up
POT1-AS1	25.8628	1.93464	0.278259	6.95263	3.58534e-12	2.97671e-11	up
CBS	32.3486	1.9342	0.414487	4.66649	3.06382e-06	1.1052e-05	up
CHST11	2719.98	1.93373	0.170061	11.3708	5.84446e-30	3.79909e-28	up
ROS1	179.583	1.9335	0.459051	4.21196	2.53167e-05	7.77092e-05	up
CALHM1	7.99704	1.93214	0.457095	4.227	2.36826e-05	7.31788e-05	up
PIMREG	564.986	1.93127	0.187971	10.2743	9.19934e-25	3.2568e-23	up
KIF18B	1190.94	1.93119	0.147381	13.1034	3.1486e-39	5.82821e-37	up
FHAD1	190.113	1.92915	0.304462	6.33628	2.35375e-10	1.54448e-09	up
RASGEF1A	516.857	1.92806	0.300944	6.40669	1.48709e-10	9.99072e-10	up
MIR2052HG	13.0275	1.92706	0.438368	4.39599	1.10267e-05	3.62142e-05	up
ASIC4	6.83219	1.92695	0.400621	4.80991	1.50995e-06	5.7241e-06	up
BCAT1	1741.23	1.92631	0.268284	7.18012	6.96493e-13	6.36738e-12	up
IGFBPL1	16.9106	1.92603	0.4723	4.07798	4.54291e-05	0.00013364	up
CSPG4	8501.26	1.92398	0.273609	7.03183	2.03841e-12	1.75226e-11	up
CLSPN	641.266	1.92318	0.169174	11.3681	6.02777e-30	3.90519e-28	up
NID2	951.98	1.92169	0.273733	7.0203	2.214e-12	1.89398e-11	up
NID1	5145.67	1.92148	0.243684	7.8851	3.14272e-15	3.79627e-14	up
PLK1	3149.59	1.92088	0.137234	13.9971	1.624e-44	6.44166e-42	up
TROAP	1185.21	1.92044	0.158321	12.13	7.32412e-34	6.68317e-32	up
FTCD	12.0324	1.92024	0.429504	4.47083	7.79169e-06	2.61825e-05	up
CMPK2	1378.4	1.9201	0.249964	7.68149	1.57251e-14	1.73163e-13	up
COL6A1	37614.3	1.91924	0.242274	7.92175	2.34188e-15	2.88263e-14	up
ITGA6	48599.5	1.91912	0.205586	9.3349	1.01083e-20	2.3557e-19	up
PLEK2	4305.93	1.91658	0.204463	9.37376	6.99909e-21	1.65492e-19	up
LINC01679	284.128	1.9157	0.201274	9.51787	1.76769e-21	4.38784e-20	up
LINC02544	18.0699	1.91506	0.338581	5.65612	1.54834e-08	7.90272e-08	up
KRT18P5	7.03006	1.91367	0.342082	5.5942	2.21646e-08	1.10516e-07	up
ANO1	12418.5	1.9128	0.303061	6.31158	2.76201e-10	1.79577e-09	up
IRGM	7.6255	1.91227	0.385572	4.95956	7.06516e-07	2.83306e-06	up
FAM72D	35.6567	1.90903	0.199194	9.58375	9.35816e-22	2.41227e-20	up
RNF212B	9.60027	1.90638	0.319131	5.97365	2.31998e-09	1.33445e-08	up
MICB	516.243	1.90618	0.197306	9.66105	4.41298e-22	1.17333e-20	up
SLC11A1	514.769	1.90428	0.208888	9.11626	7.77599e-20	1.63742e-18	up
KIRREL2	21.6858	1.90402	0.413628	4.60322	4.16016e-06	1.46298e-05	up
HOXA1	248.197	1.90393	0.202274	9.41263	4.83884e-21	1.15822e-19	up
FLJ12825	11.1988	1.90384	0.344232	5.53069	3.18968e-08	1.55922e-07	up
RPL39L	969.268	1.90365	0.272762	6.97914	2.96993e-12	2.49778e-11	up
KCNS1	281.389	1.90207	0.467079	4.07228	4.65554e-05	0.000136746	up
HERC5	1185.99	1.90142	0.222454	8.54746	1.25822e-17	2.02607e-16	up
LOC105371083	6.53706	1.90043	0.358936	5.29463	1.1926e-07	5.34457e-07	up
RBP1	7716.72	1.90006	0.242943	7.82102	5.23969e-15	6.17203e-14	up
CDC20	5239.33	1.89974	0.154116	12.3267	6.50789e-35	6.83716e-33	up
FNDC1	1820.75	1.89961	0.341906	5.55595	2.76109e-08	1.36239e-07	up
MOV10L1	35.3619	1.89918	0.290911	6.52839	6.64813e-11	4.70379e-10	up
KCNJ10	30.3934	1.89902	0.377831	5.0261	5.00548e-07	2.05073e-06	up
VAX1	32.6164	1.8984	0.472359	4.01898	5.84514e-05	0.00016863	up
TK1	6513.07	1.8982	0.153337	12.3793	3.38396e-35	3.73697e-33	up
COL8A1	1881.96	1.89801	0.294596	6.44274	1.17332e-10	7.97644e-10	up
LOC729654	112.679	1.89785	0.464691	4.08412	4.42442e-05	0.000130431	up
WARS1	38354.6	1.89564	0.28035	6.76168	1.36398e-11	1.0466e-10	up
PNLDC1	212.253	1.89528	0.527693	3.59164	0.000328608	0.00081935	up
BHMT	12.7212	1.89413	0.440795	4.29708	1.73066e-05	5.47656e-05	up
SLC2A6	486.288	1.894	0.198141	9.55888	1.1904e-21	3.00867e-20	up
XAF1	1100.2	1.89365	0.238907	7.9263	2.25767e-15	2.78427e-14	up
HHLA2	7.66938	1.89352	0.430112	4.40237	1.07073e-05	3.52305e-05	up
AHSG	8.79494	1.89345	0.444531	4.25944	2.04941e-05	6.40392e-05	up
ABCA9-AS1	6.44632	1.89284	0.536003	3.53139	0.000413375	0.00101252	up
SLC8A2	54.1519	1.89233	0.413001	4.5819	4.6076e-06	1.60951e-05	up
RAG1	230.588	1.89014	0.265196	7.12733	1.02337e-12	9.14495e-12	up
TSPAN14-AS1	20.8397	1.88914	0.254202	7.43166	1.07245e-13	1.06893e-12	up
CEP192P1	4.21635	1.8886	0.436159	4.33007	1.49059e-05	4.77284e-05	up
LOC100129540	8.45858	1.88849	0.333727	5.65877	1.52458e-08	7.79373e-08	up
KIAA1549L	907.562	1.88704	0.267897	7.04391	1.86914e-12	1.61604e-11	up
KYNU	2199.78	1.88701	0.289376	6.52098	6.98494e-11	4.92238e-10	up
IGFL2	647.152	1.88679	0.380933	4.95307	7.30514e-07	2.92085e-06	up
CTSV	5237.51	1.88656	0.235364	8.01551	1.09681e-15	1.40896e-14	up
NUDT11	323.685	1.88605	0.295644	6.37948	1.77689e-10	1.18557e-09	up
CDC45	1265.76	1.88602	0.157539	11.9718	4.99482e-33	4.31464e-31	up
TMEM92-AS1	12.6636	1.88519	0.287653	6.5537	5.61293e-11	4.01077e-10	up
IGHG2	33211.3	1.88393	0.421	4.47489	7.64503e-06	2.57297e-05	up
DSC1	1814	1.8817	0.488294	3.85362	0.000116384	0.000316235	up
HES7	16.5493	1.87708	0.345139	5.43862	5.36946e-08	2.53426e-07	up
SLC2A1	58336.7	1.87627	0.206126	9.10254	8.82423e-20	1.84814e-18	up
SMIM24	16.4316	1.8744	0.371659	5.04332	4.57522e-07	1.88718e-06	up
CENPI	400.864	1.8739	0.141308	13.2611	3.88916e-40	8.21626e-38	up
LOC101927657	3.19848	1.8733	0.478673	3.91352	9.09586e-05	0.000252914	up
MCM2	6612.09	1.87152	0.168262	11.1226	9.73951e-29	5.50282e-27	up
F2RL2	715.018	1.87141	0.270294	6.92363	4.40226e-12	3.60712e-11	up
CHGB	1291.2	1.87124	0.493591	3.79107	0.00015	0.000399424	up
SNX10	859.525	1.87027	0.171965	10.8759	1.50138e-27	7.33188e-26	up
SCN9A	256.954	1.8694	0.396419	4.71573	2.40847e-06	8.86068e-06	up
IGKV1D-13	69.6386	1.86758	0.571383	3.26852	0.00108112	0.00244674	up
IL12RB2	585.92	1.86516	0.292806	6.36994	1.89103e-10	1.25569e-09	up
ATP8B3	188.373	1.86362	0.205296	9.07771	1.10882e-19	2.29754e-18	up
PLA2G2F	395.045	1.86333	0.40718	4.57618	4.7354e-06	1.6506e-05	up
LINC02889	10.2079	1.86325	0.372956	4.9959	5.8563e-07	2.37533e-06	up
SLC15A3	2816.84	1.86324	0.194137	9.59752	8.18878e-22	2.12777e-20	up
CDCA3	1064.66	1.86318	0.151465	12.3011	8.93653e-35	9.18997e-33	up
LINC02898	10.7227	1.8592	0.500069	3.71788	0.000200901	0.000522089	up
DTL	1361.13	1.85874	0.152397	12.1967	3.23651e-34	3.06853e-32	up
LINC02195	20.4655	1.85642	0.300524	6.1773	6.52075e-10	4.04912e-09	up
ADAM8	2295.33	1.85531	0.204528	9.07117	1.17748e-19	2.43463e-18	up
GRIN3B	60.6741	1.85432	0.329204	5.63272	1.7739e-08	8.97619e-08	up
RNF212	272.532	1.85429	0.425353	4.3594	1.30421e-05	4.21282e-05	up
IGFBP6	7619.35	1.85277	0.315981	5.86355	4.53083e-09	2.50352e-08	up
USP18	780.508	1.85079	0.206903	8.94521	3.71238e-19	7.22985e-18	up
RIPPLY2	9.57339	1.84847	0.673612	2.74412	0.00606729	0.0118207	up
ARHGEF39	412.416	1.8478	0.179764	10.279	8.75938e-25	3.11238e-23	up
NEFM	638.046	1.84677	0.51188	3.60782	0.000308775	0.00077387	up
SPC24	847.403	1.84666	0.18676	9.88789	4.69829e-23	1.38567e-21	up
LINC00858	4.56374	1.84494	0.698412	2.64163	0.00825089	0.0156092	up
CIP2A	911.692	1.84403	0.141981	12.9879	1.43348e-38	2.4227e-36	up
FADD	1535.14	1.84348	0.227171	8.11495	4.85991e-16	6.54589e-15	up
EGILA	5.45623	1.84316	0.473589	3.89191	9.94574e-05	0.000274426	up
SIGLEC15	34.0778	1.84179	0.321347	5.73148	9.956e-09	5.25828e-08	up
NFE4	3.91315	1.84102	0.513279	3.58679	0.000334775	0.000833336	up
PDCD1LG2	389.824	1.84036	0.244203	7.53622	4.83773e-14	5.02276e-13	up
NETO2	1905.3	1.84011	0.14512	12.6799	7.64197e-37	1.04598e-34	up
RIBC2	192.549	1.8397	0.28433	6.4703	9.78068e-11	6.73388e-10	up
NDC80	1230.42	1.83969	0.152214	12.0862	1.24904e-33	1.10851e-31	up
LINC03070	71.3001	1.83948	0.431138	4.26657	1.98504e-05	6.2278e-05	up
CCL7	24.913	1.83858	0.353482	5.20134	1.97861e-07	8.59358e-07	up
PLS3-AS1	16.9378	1.83769	0.246139	7.46604	8.26414e-14	8.32668e-13	up
IGKV1-13	10.0586	1.83277	0.602707	3.04089	0.00235879	0.00499731	up
COL13A1	309.721	1.83221	0.186979	9.799	1.13701e-22	3.23084e-21	up
GTSE1	963.413	1.83218	0.140769	13.0155	9.99218e-39	1.734e-36	up
FAM87A	27.4394	1.82997	0.266257	6.87297	6.28785e-12	5.0542e-11	up
H3C12	6.99404	1.8296	0.30892	5.92257	3.1695e-09	1.78765e-08	up
GRM4	55.0809	1.82885	0.340525	5.37067	7.84465e-08	3.60872e-07	up
NTM	504.42	1.82825	0.243254	7.51578	5.65724e-14	5.82076e-13	up
FBXO39	42.7195	1.82809	0.25311	7.2225	5.10416e-13	4.7489e-12	up
XRCC2	338.654	1.82798	0.153151	11.9358	7.70261e-33	6.42523e-31	up
MYO3B	227.927	1.82789	0.332617	5.49547	3.89672e-08	1.88026e-07	up
TTBK1	28.0757	1.8272	0.262375	6.96408	3.30563e-12	2.76099e-11	up
CPZ	41.7523	1.82708	0.289141	6.319	2.63263e-10	1.71704e-09	up
BIRC5	3969.96	1.82699	0.154786	11.8033	3.7516e-32	2.91664e-30	up
DEFB126	5.52752	1.82682	0.646234	2.82688	0.00470044	0.0093758	up
C20orf204	49.0153	1.82677	0.271611	6.72567	1.74781e-11	1.32645e-10	up
LOC105375614	9.38746	1.82607	0.392559	4.65171	3.29201e-06	1.18051e-05	up
LAMB3	52416.3	1.82404	0.20078	9.08476	1.03927e-19	2.16306e-18	up
HNF1A	4.06186	1.82376	0.506223	3.60268	0.000314949	0.000787515	up
SLC52A1	313.309	1.82232	0.243522	7.48319	7.25379e-14	7.35828e-13	up
RASGRF1	72.9477	1.8217	0.272007	6.69724	2.12394e-11	1.59942e-10	up
CLEC6A	7.30539	1.82144	0.404597	4.50186	6.73613e-06	2.28887e-05	up
NKILA	143.383	1.82104	0.258025	7.0576	1.69408e-12	1.46926e-11	up
TXNDC2	7.32711	1.81978	0.265197	6.86199	6.79071e-12	5.43145e-11	up
H4C12	8.03127	1.81959	0.3001	6.06328	1.3337e-09	7.93201e-09	up
CCDC38	15.6326	1.81878	0.392488	4.63398	3.58697e-06	1.27573e-05	up
SPARC	74337.4	1.81868	0.243692	7.46301	8.45683e-14	8.51201e-13	up
CLEC12A	114.702	1.81867	0.273495	6.64974	2.93611e-11	2.17229e-10	up
CCN6	192.771	1.81831	0.395792	4.59411	4.34598e-06	1.5236e-05	up
B4GALNT1	561.067	1.81776	0.254863	7.1323	9.87059e-13	8.84485e-12	up
SLC12A5	37.5218	1.81727	0.279363	6.50507	7.76568e-11	5.42147e-10	up
IL17REL	23.6397	1.81506	0.484502	3.74625	0.000179499	0.000471517	up
CDC6	1792	1.81403	0.140115	12.9467	2.45265e-38	4.10945e-36	up
INSM1	15.2262	1.81331	0.449056	4.03805	5.38971e-05	0.00015663	up
CCL5	4230.97	1.81253	0.27523	6.58551	4.53321e-11	3.28025e-10	up
EXO1	776.172	1.81247	0.142634	12.7071	5.39792e-37	7.71426e-35	up
TMSB15A	53.7471	1.81144	0.379476	4.77353	1.81027e-06	6.77015e-06	up
DLGAP5	1733.4	1.81064	0.145609	12.435	1.68804e-35	1.97643e-33	up
RFC4	1731.79	1.80925	0.16052	11.2712	1.82154e-29	1.11683e-27	up
TRIP13	1581.4	1.8084	0.155517	11.6283	2.95818e-31	2.10605e-29	up
FOXD2	75.6052	1.80796	0.17372	10.4073	2.29591e-25	8.83628e-24	up
ERVH48-1	16.8424	1.80688	0.409585	4.41149	1.02661e-05	3.38649e-05	up
PAGE2B	2.23595	1.80675	0.704948	2.56295	0.0103787	0.0191896	up
GDPD4	3.65375	1.80598	0.394504	4.57785	4.6977e-06	1.63979e-05	up
SLC17A9	299.7	1.80528	0.24328	7.42057	1.16618e-13	1.1582e-12	up
ZIC1	116.349	1.80461	0.526649	3.42658	0.000611232	0.00145166	up
AUNIP	335.677	1.80459	0.134302	13.4368	3.68033e-41	8.72328e-39	up
MICAL2	4081.92	1.80242	0.199166	9.04982	1.4321e-19	2.93302e-18	up
DDX60	4883.62	1.80105	0.227248	7.92551	2.27214e-15	2.79856e-14	up
LINC01629	36.7631	1.80053	0.48947	3.67853	0.000234584	0.000601897	up
FAM72B	72.5949	1.7988	0.169445	10.6159	2.51444e-26	1.10318e-24	up
AQP10	23.6562	1.79769	0.372901	4.82082	1.42971e-06	5.44114e-06	up
MELK	1762.78	1.7958	0.160672	11.1768	5.29705e-29	3.04596e-27	up
RASL11B	208.393	1.79498	0.27943	6.42373	1.32977e-10	8.98971e-10	up
H1-5	15.849	1.79464	0.295906	6.06489	1.32041e-09	7.86256e-09	up
CGB7	45.5614	1.79426	0.227256	7.89531	2.89585e-15	3.51554e-14	up
NT5E	2975.24	1.79339	0.269264	6.66034	2.73196e-11	2.02743e-10	up
FOXS1	95.0323	1.79139	0.226954	7.89319	2.94556e-15	3.5692e-14	up
NUTM1	6.86185	1.79126	0.4758	3.76474	0.000166723	0.000440454	up
TOX2	556.273	1.79074	0.233605	7.66566	1.77911e-14	1.94591e-13	up
ZBTB32	87.6945	1.79042	0.267049	6.70446	2.02149e-11	1.52522e-10	up
TDRD5	140.906	1.78942	0.499435	3.5829	0.000339799	0.000844976	up
CLEC17A	24.0773	1.78898	0.373575	4.78882	1.67762e-06	6.30803e-06	up
PXDN	6436.04	1.78657	0.248446	7.19099	6.43255e-13	5.91685e-12	up
COL4A2	26585.5	1.78512	0.186045	9.59505	8.38771e-22	2.17655e-20	up
LINC00958	1784.08	1.78345	0.223892	7.96567	1.64334e-15	2.06064e-14	up
LINC01572	53.4664	1.78339	0.201252	8.86145	7.89793e-19	1.47884e-17	up
C2CD4C	99.3537	1.78123	0.279898	6.36386	1.9674e-10	1.30196e-09	up
FRMD5	98.8315	1.78095	0.318829	5.58592	2.32467e-08	1.15497e-07	up
OAS3	14012.6	1.78072	0.214762	8.29158	1.11755e-16	1.61854e-15	up
H1-4	31.5778	1.77897	0.26135	6.80683	9.97739e-12	7.82253e-11	up
OLR1	527.85	1.77563	0.326175	5.44378	5.21618e-08	2.46544e-07	up
KCNG3	28.5263	1.77215	0.395824	4.47711	7.56594e-06	2.54856e-05	up
DDX60L	2088.41	1.77215	0.189971	9.32852	1.07362e-20	2.49604e-19	up
KRT16P5	159.294	1.77149	0.361225	4.90412	9.38494e-07	3.68199e-06	up
MTFR2	318.173	1.76893	0.143814	12.3001	9.04576e-35	9.25334e-33	up
CLCN3P1	12.2796	1.76772	0.414432	4.2654	1.99547e-05	6.25647e-05	up
TREM2	782.441	1.76749	0.249308	7.08959	1.34513e-12	1.18245e-11	up
GREM1	3446.23	1.76746	0.285225	6.1967	5.76595e-10	3.60344e-09	up
UTS2	13.4243	1.76731	0.383758	4.60527	4.11928e-06	1.44919e-05	up
IFNG	42.5781	1.76698	0.366783	4.81751	1.45363e-06	5.5246e-06	up
FAM72C	26.4274	1.76683	0.220533	8.01162	1.13212e-15	1.45336e-14	up
AIPL1	5.98651	1.76586	0.478989	3.68663	0.000227241	0.000584524	up
CPNE7	209.196	1.76411	0.28523	6.18488	6.215e-10	3.87163e-09	up
PLAAT2	92.649	1.76359	0.341737	5.16067	2.46066e-07	1.05505e-06	up
RAD51AP1	675.893	1.76079	0.165135	10.6627	1.52104e-26	6.82746e-25	up
IGLV3-16	30.6393	1.76064	0.548281	3.2112	0.00132183	0.00294589	up
CSPG4P13	14.0345	1.75877	0.345374	5.09237	3.5362e-07	1.4806e-06	up
SPAG5	1985.87	1.75697	0.138228	12.7106	5.16058e-37	7.4297e-35	up
IGHG4	16878.5	1.75533	0.445669	3.93863	8.19481e-05	0.000229933	up
BATF2	1006.77	1.75497	0.329181	5.33132	9.75004e-08	4.42658e-07	up
CAV1	21818.1	1.75459	0.238649	7.35215	1.95041e-13	1.8973e-12	up
ORC6	651.09	1.75409	0.148606	11.8036	3.73773e-32	2.91664e-30	up
LINC02687	18.3375	1.75382	0.371942	4.7153	2.41349e-06	8.87748e-06	up
PRELID3A	138.062	1.75288	0.1641	10.6818	1.23878e-26	5.57337e-25	up
NEK2	1005.38	1.75211	0.156308	11.2093	3.67083e-29	2.15548e-27	up
ZBP1	281.305	1.7511	0.284773	6.14912	7.79142e-10	4.78767e-09	up
KRT17P3	600.496	1.75036	0.380023	4.60593	4.10619e-06	1.44501e-05	up
UHRF1	1618.01	1.75002	0.154203	11.3488	7.51623e-30	4.83727e-28	up
LCTL	15.3264	1.74979	0.225298	7.76656	8.06448e-15	9.2582e-14	up
PRR11	1654.76	1.74928	0.14454	12.1024	1.0254e-33	9.14204e-32	up
CYP4F11	1488.76	1.74922	0.401073	4.36134	1.2927e-05	4.17911e-05	up
GLRA3	8.35249	1.74883	0.421967	4.14448	3.40584e-05	0.000102265	up
SHOC1	109.507	1.74867	0.232353	7.52591	5.23558e-14	5.41816e-13	up
LINC01060	14.4784	1.7483	0.341821	5.11467	3.14296e-07	1.32537e-06	up
WDR54	1088.08	1.74714	0.167047	10.459	1.33276e-25	5.32993e-24	up
FER1L4	141.975	1.74694	0.277038	6.30577	2.86772e-10	1.85852e-09	up
ORM2	5.343	1.74527	0.472331	3.69502	0.000219873	0.000567072	up
C9	13.0519	1.74403	0.341905	5.10093	3.37992e-07	1.4189e-06	up
FXYD5	8870.84	1.74391	0.212194	8.21849	2.06085e-16	2.90883e-15	up
SNAI2	4284.61	1.74359	0.158619	10.9923	4.16157e-28	2.14547e-26	up
AKR1C2	8997.12	1.74337	0.3949	4.41471	1.01148e-05	3.3394e-05	up
CDKN3	946.277	1.74283	0.151873	11.4756	1.74996e-30	1.18924e-28	up
LINC00174	545.928	1.74232	0.212772	8.18866	2.64157e-16	3.67777e-15	up
TEX29	45.7095	1.73713	0.314138	5.52982	3.20553e-08	1.56579e-07	up
GABRG3	19.5426	1.73431	0.633087	2.73945	0.0061543	0.0119735	up
DEPDC1B	623.693	1.73328	0.156208	11.096	1.31134e-28	7.26131e-27	up
IGFBP3	15589.3	1.733	0.25947	6.67903	2.40534e-11	1.79808e-10	up
C16orf74	1164.72	1.733	0.191749	9.03786	1.59769e-19	3.26185e-18	up
ITGA3	31244.1	1.73297	0.201841	8.5858	9.02064e-18	1.48581e-16	up
SLC2A14	14.4831	1.73229	0.392076	4.41824	9.9508e-06	3.28806e-05	up
C10orf55	139.457	1.73213	0.188389	9.19443	3.7698e-20	8.28845e-19	up
B3GNT4	200.883	1.73187	0.206915	8.36997	5.76326e-17	8.59668e-16	up
SUGCT	482.107	1.73154	0.218464	7.92594	2.26428e-15	2.79065e-14	up
TRPC4	31.3314	1.73131	0.230719	7.50397	6.19129e-14	6.34672e-13	up
RAD54L	569.608	1.73077	0.141985	12.1898	3.52303e-34	3.30791e-32	up
STAM-DT	10.4787	1.72966	0.253224	6.83055	8.45924e-12	6.68349e-11	up
H2AC17	14.501	1.72955	0.274504	6.30064	2.96427e-10	1.91534e-09	up
TNFRSF9	320.088	1.72889	0.229511	7.53295	4.96053e-14	5.14477e-13	up
TBILA	59.2358	1.72883	0.225625	7.66241	1.82471e-14	1.99466e-13	up
PTPRR	39.278	1.72762	0.306549	5.63571	1.74335e-08	8.82622e-08	up
POLQ	728.292	1.72731	0.173824	9.93711	2.87046e-23	8.67656e-22	up
LOC102724019	16.5522	1.72725	0.543808	3.17621	0.00149213	0.00329238	up
CDIPTOSP	21.7463	1.72685	0.413932	4.17182	3.02173e-05	9.13238e-05	up
RCOR2	187.362	1.7247	0.28172	6.12203	9.23931e-10	5.61699e-09	up
NKD2	560.918	1.72414	0.243943	7.06782	1.57389e-12	1.36991e-11	up
CD276	7853.99	1.72225	0.149871	11.4916	1.45438e-30	9.98847e-29	up
ULBP1	102.783	1.7219	0.315054	5.46542	4.6181e-08	2.20102e-07	up
LUM	17912.3	1.72132	0.263139	6.5415	6.09034e-11	4.32962e-10	up
FOXC2	280.501	1.7209	0.306881	5.6077	2.05031e-08	1.02732e-07	up
GGNBP1	5.23429	1.72035	0.33032	5.20813	1.90757e-07	8.30917e-07	up
APOBEC3B	1210.36	1.71537	0.226436	7.57551	3.57724e-14	3.77865e-13	up
LINC00942	56.8736	1.71506	0.393438	4.35917	1.30558e-05	4.21656e-05	up
CHRNA9	67.8146	1.71419	0.404548	4.23728	2.26239e-05	7.01753e-05	up
RHEX	375.687	1.71305	0.316424	5.41377	6.1712e-08	2.88534e-07	up
NEIL3	289.675	1.71204	0.172669	9.91516	3.57684e-23	1.07118e-21	up
SLC30A3	43.5475	1.71199	0.347613	4.92499	8.43656e-07	3.33416e-06	up
TCP11	75.7461	1.71186	0.510102	3.35592	0.000791014	0.00183676	up
DLX1	191.009	1.71146	0.263295	6.50016	8.0236e-11	5.58948e-10	up
THORLNC	12.504	1.71117	0.350992	4.87524	1.08676e-06	4.23038e-06	up
VAV2	4321.22	1.70937	0.151823	11.259	2.09209e-29	1.27068e-27	up
SLC5A11	10.5149	1.70868	0.400052	4.27115	1.94468e-05	6.11005e-05	up
ERFE	132.324	1.70782	0.240613	7.09779	1.26766e-12	1.1184e-11	up
SULT4A1	37.2466	1.70713	0.507375	3.36463	0.000766455	0.00178491	up
SLC22A11	5.10484	1.70685	0.421189	4.05247	5.06805e-05	0.000147813	up
LINC02345	34.6199	1.70679	0.316387	5.39463	6.86664e-08	3.18901e-07	up
IL1RL1	260.321	1.70534	0.351319	4.85412	1.20921e-06	4.66868e-06	up
CGAS	1254.41	1.70526	0.137465	12.4051	2.45284e-35	2.80432e-33	up
H2BC11	222.827	1.70506	0.24329	7.00835	2.41148e-12	2.05208e-11	up
CCNB2	2092.9	1.70404	0.140252	12.1499	5.74495e-34	5.26693e-32	up
H3C7	5.85963	1.70333	0.300202	5.67396	1.39534e-08	7.18408e-08	up
PRKCG	8.03057	1.70187	0.429958	3.95822	7.55091e-05	0.000213344	up
P3H1	2604.21	1.70017	0.166127	10.2342	1.39412e-24	4.82996e-23	up
LINC03069	47.7485	1.69985	0.383574	4.43161	9.35323e-06	3.09956e-05	up
IQGAP3	1588.83	1.69968	0.153779	11.0527	2.12628e-28	1.15115e-26	up
ADCY10	15.4367	1.69965	0.335351	5.06828	4.01434e-07	1.67108e-06	up
CCDC150	105.926	1.69923	0.198556	8.55791	1.14929e-17	1.85838e-16	up
DLGAP3	59.1734	1.69871	0.297658	5.70691	1.15045e-08	6.0092e-08	up
RMI2	1120.87	1.69621	0.17538	9.67164	3.97963e-22	1.06247e-20	up
ECT2	3540.53	1.69616	0.149973	11.3097	1.1744e-29	7.43505e-28	up
EIF5A2	724.045	1.69419	0.163735	10.3471	4.3117e-25	1.61158e-23	up
H4C9	569.442	1.69286	0.194213	8.71651	2.86916e-18	5.05576e-17	up
C20orf144	11.1648	1.69273	0.225641	7.50186	6.29162e-14	6.44278e-13	up
DDX11-AS1	35.7751	1.69189	0.235631	7.18024	6.95886e-13	6.36738e-12	up
GABRE	1655	1.69121	0.250728	6.7452	1.52816e-11	1.16567e-10	up
VSIG1	83.3064	1.68879	0.2098	8.04956	8.30917e-16	1.0846e-14	up
SERPINE2	7042.75	1.68867	0.265149	6.36876	1.90569e-10	1.26456e-09	up
CDCA8	1685.81	1.68859	0.136171	12.4005	2.59573e-35	2.91622e-33	up
KIF18A	626.795	1.68821	0.150395	11.2251	3.06956e-29	1.8189e-27	up
SCNN1D	728.873	1.68703	0.320974	5.25598	1.47237e-07	6.53355e-07	up
STX1A	367.119	1.68636	0.169966	9.92174	3.3488e-23	1.00754e-21	up
LINC02614	113.134	1.68558	0.223689	7.53535	4.87014e-14	5.05371e-13	up
CDH11	2928.51	1.68394	0.275963	6.10203	1.04727e-09	6.31549e-09	up
KRT79	277.444	1.6838	0.451568	3.72878	0.000192408	0.000502437	up
FSCN1	37116.1	1.68375	0.160687	10.4784	1.08556e-25	4.39561e-24	up
ASF1B	1884.87	1.68169	0.162082	10.3756	3.20273e-25	1.21817e-23	up
RDH16	435.671	1.6806	0.273387	6.14735	7.87901e-10	4.8369e-09	up
H2BC9	81.8237	1.68035	0.226379	7.42271	1.14744e-13	1.14133e-12	up
KHSRPP1	23.2932	1.67947	0.324827	5.17035	2.33656e-07	1.00584e-06	up
LOC101929470	6.21796	1.67783	0.338396	4.95818	7.1155e-07	2.85207e-06	up
SLC13A5	356.272	1.67721	0.451259	3.71673	0.000201819	0.000524266	up
LINC01303	25.6552	1.67571	0.259577	6.45555	1.0783e-10	7.38731e-10	up
DEPDC1-AS1	5.50488	1.67502	0.27879	6.00819	1.87608e-09	1.09467e-08	up
UBE2S	2391.65	1.67445	0.172187	9.72463	2.36775e-22	6.47252e-21	up
EGFR-AS1	11.6412	1.67367	0.322408	5.19116	2.08989e-07	9.04657e-07	up
ERFL	8.56325	1.67343	0.275049	6.08411	1.17142e-09	7.02927e-09	up
CTLA4	226.295	1.67306	0.236323	7.07956	1.44617e-12	1.26441e-11	up
MTBP	445.219	1.67305	0.135787	12.3212	6.967e-35	7.28014e-33	up
PLA2G7	469.924	1.67214	0.229006	7.30174	2.84076e-13	2.71317e-12	up
H4C5	12.8983	1.67148	0.273859	6.10344	1.03807e-09	6.26778e-09	up
KLF7	3134	1.6713	0.161235	10.3656	3.5544e-25	1.34665e-23	up
LPCAT1	4602.93	1.6711	0.164696	10.1465	3.43288e-24	1.14642e-22	up
HK3	318.825	1.67055	0.273585	6.10615	1.02064e-09	6.16446e-09	up
TRIM46	84.6067	1.66868	0.188379	8.85808	8.14079e-19	1.51993e-17	up
PSORS1C1	206.518	1.6685	0.254628	6.55268	5.65119e-11	4.03662e-10	up
IFI35	3693.38	1.66788	0.204006	8.17563	2.94336e-16	4.07458e-15	up
KIR2DL4	47.0739	1.66762	0.330492	5.04588	4.51441e-07	1.86447e-06	up
BUB1	1640.55	1.66671	0.133234	12.5096	6.61851e-36	8.19347e-34	up
TTYH3	7552.73	1.66624	0.146664	11.3609	6.54305e-30	4.22494e-28	up
KIF20A	2090.79	1.66449	0.157265	10.584	3.53483e-26	1.51998e-24	up
HMGB3P29	12.8878	1.66376	0.243037	6.84571	7.60974e-12	6.05415e-11	up
FAM72A	60.133	1.66233	0.149993	11.0827	1.52196e-28	8.35615e-27	up
CXCR1	135.863	1.66178	0.342728	4.84868	1.24288e-06	4.78916e-06	up
LINC03047	5.31921	1.66147	0.379397	4.37924	1.19092e-05	3.87861e-05	up
GCK	40.2776	1.6614	0.345652	4.80657	1.5354e-06	5.81264e-06	up
SEPTIN3	213.74	1.66129	0.304872	5.44914	5.06151e-08	2.39706e-07	up
POTEF	9.90417	1.6611	0.340005	4.88552	1.03158e-06	4.02766e-06	up
PICSAR	270.411	1.66014	0.412188	4.02764	5.63398e-05	0.000162998	up
PHACTR3	60.8438	1.65915	0.371374	4.46761	7.90969e-06	2.65422e-05	up
PIPOX	109.54	1.65914	0.282659	5.86974	4.36475e-09	2.41828e-08	up
KIF23	1928.36	1.65886	0.131541	12.6109	1.83777e-36	2.41344e-34	up
SCARNA13	8.10444	1.65852	0.292263	5.67474	1.38903e-08	7.15724e-08	up
TENM1	98.5038	1.6585	0.42939	3.86247	0.000112247	0.000306195	up
SHCBP1	1057.78	1.65772	0.132356	12.5247	5.46683e-36	6.94466e-34	up
RIGI	3533.38	1.65686	0.220448	7.51588	5.65283e-14	5.8193e-13	up
NUF2	811.644	1.65452	0.161964	10.2154	1.69215e-24	5.8107e-23	up
PCDHB17P	5.87686	1.65361	0.467359	3.5382	0.000402868	0.000988155	up
NPNT	3357.18	1.65283	0.220708	7.48877	6.95218e-14	7.07078e-13	up
APLN	690.383	1.65243	0.243209	6.79429	1.08844e-11	8.47554e-11	up
NOTUM	118.261	1.65184	0.301346	5.48154	4.21631e-08	2.02591e-07	up
WDR87	3.97749	1.65177	0.694463	2.37848	0.0173843	0.0304647	up
XCL1	76.9421	1.65151	0.266503	6.19697	5.75609e-10	3.59844e-09	up
LINC02029	5.76905	1.65022	0.387255	4.26134	2.03209e-05	6.35489e-05	up
MUC12	66.7957	1.64994	0.279059	5.91249	3.36975e-09	1.89236e-08	up
LINC00862	5.37502	1.64912	0.392705	4.19939	2.67634e-05	8.17368e-05	up
ANLN	4730.6	1.64888	0.162575	10.1423	3.58519e-24	1.18911e-22	up
LINC01905	10.4392	1.64695	0.519946	3.16754	0.00153735	0.00338277	up
STEAP3-AS1	37.1452	1.64659	0.283033	5.81767	5.96744e-09	3.24247e-08	up
PCDHGB1	84.2449	1.64619	0.391588	4.20388	2.62377e-05	8.02575e-05	up
GALNT9	8.73074	1.64582	0.429786	3.8294	0.000128456	0.000346134	up
NOX5	77.8088	1.64495	0.292688	5.62014	1.90802e-08	9.60482e-08	up
LINC02446	62.9997	1.64475	0.384184	4.28115	1.85927e-05	5.85876e-05	up
MCEMP1	37.1252	1.64409	0.316826	5.18926	2.11135e-07	9.13132e-07	up
FCRL4	8.92914	1.64336	0.465856	3.52761	0.000419331	0.00102582	up
RAC2	3753.49	1.64271	0.171015	9.60563	7.56959e-22	1.97215e-20	up
HMMR	1010.95	1.64183	0.161475	10.1677	2.76293e-24	9.27465e-23	up
LINC01117	18.7939	1.64057	0.264781	6.19593	5.79433e-10	3.61885e-09	up
SLC7A8	10929.7	1.64043	0.231697	7.08006	1.44091e-12	1.26095e-11	up
PLOD2	4346.07	1.63987	0.191125	8.58008	9.48077e-18	1.55764e-16	up
CHRM5	12.3034	1.63972	0.33764	4.85642	1.19528e-06	4.62043e-06	up
C4orf51	5.27371	1.63962	0.572118	2.86589	0.00415843	0.0083946	up
ETV3L	7.36136	1.63782	0.410128	3.99343	6.51254e-05	0.000186391	up
SEMA5B	108.232	1.63717	0.269912	6.06557	1.3149e-09	7.83219e-09	up
HNRNPA1P21	89.7892	1.63697	0.214129	7.64476	2.09336e-14	2.27809e-13	up
MX2	3998.1	1.63331	0.239931	6.80741	9.93725e-12	7.79421e-11	up
KCNJ18	53.9994	1.63274	0.480663	3.39686	0.000681642	0.00160314	up
CCDC13-AS2	16.2241	1.63179	0.418055	3.90329	9.48945e-05	0.000262918	up
KCNH3	85.8374	1.63114	0.289847	5.62759	1.82746e-08	9.21839e-08	up
H4C14	12.2022	1.63104	0.266349	6.1237	9.14277e-10	5.56178e-09	up
AGRN	28269.7	1.63064	0.147018	11.0914	1.38041e-28	7.60049e-27	up
HOXD9	321.127	1.63055	0.201064	8.1096	5.07865e-16	6.8169e-15	up
KIF3C	1144.79	1.63014	0.167086	9.7563	1.7337e-22	4.82062e-21	up
PTGS2	2977.25	1.62968	0.341124	4.77737	1.77601e-06	6.65016e-06	up
TM6SF2	15.7536	1.62849	0.289331	5.62846	1.81826e-08	9.17676e-08	up
PROCR	1761.8	1.62843	0.211345	7.70507	1.30771e-14	1.45989e-13	up
TMPO-AS1	191.225	1.62831	0.181056	8.99344	2.3961e-19	4.75696e-18	up
H2BC6	7.83651	1.62829	0.306544	5.31176	1.08571e-07	4.89036e-07	up
CDH24	757.899	1.62656	0.144167	11.2825	1.60201e-29	9.86311e-28	up
POU5F1	102.133	1.62513	0.222158	7.31518	2.57045e-13	2.46956e-12	up
ATAD2	3463.71	1.62509	0.143439	11.3295	9.37e-30	5.99063e-28	up
H4C4	5.86582	1.62508	0.282357	5.7554	8.64366e-09	4.59891e-08	up
IRX4	1002.42	1.62357	0.302187	5.37274	7.75495e-08	3.57e-07	up
C11orf86	3.17128	1.62342	0.550396	2.94955	0.00318233	0.00657019	up
THBS2	11502	1.62215	0.279732	5.79896	6.67284e-09	3.60259e-08	up
LINC01775	6.15677	1.62112	0.282739	5.73363	9.83047e-09	5.19905e-08	up
CCR8	46.1932	1.62004	0.290264	5.58126	2.38785e-08	1.18515e-07	up
RTN4R	539.68	1.61854	0.176362	9.17737	4.41733e-20	9.61426e-19	up
SYT1	173.989	1.61851	0.332924	4.86149	1.16507e-06	4.5162e-06	up
C10orf67	36.5595	1.61837	0.284461	5.68925	1.27597e-08	6.62035e-08	up
NCAPH	1281.26	1.61781	0.136324	11.8674	1.74827e-32	1.42051e-30	up
APOC1	1422.26	1.61753	0.313923	5.15262	2.56868e-07	1.09701e-06	up
KRT9	201.091	1.61659	0.299912	5.39022	7.03717e-08	3.26353e-07	up
TMC7	291.478	1.61656	0.188585	8.57205	1.01656e-17	1.65614e-16	up
PLPPR3	5.72155	1.61565	0.446942	3.6149	0.000300468	0.000754705	up
MUC3A	87.019	1.61539	0.345852	4.67077	3.00074e-06	1.08567e-05	up
TMPOP2	6.32575	1.61434	0.285115	5.66208	1.49547e-08	7.66102e-08	up
CDT1	1888.69	1.61353	0.16166	9.98103	1.84546e-23	5.71153e-22	up
THSD1	1281.42	1.61298	0.219024	7.36443	1.77906e-13	1.73584e-12	up
CKAP2L	1230.04	1.60981	0.151769	10.607	2.76424e-26	1.20243e-24	up
LINC00540	38.8212	1.60963	0.514739	3.12708	0.00176551	0.00384174	up
KCNF1	36.4334	1.60913	0.336648	4.77986	1.75413e-06	6.57665e-06	up
TOP2A	7846.11	1.60907	0.157813	10.1961	2.06432e-24	7.05133e-23	up
KRTAP1-5	4.62748	1.60864	0.435538	3.69345	0.000221229	0.000570267	up
CENPF	4488.1	1.60739	0.153137	10.4964	8.97365e-26	3.69517e-24	up
TGFB1	7741.98	1.60738	0.129863	12.3775	3.45874e-35	3.79797e-33	up
LCE1F	109.755	1.60693	0.513039	3.13219	0.0017351	0.00378193	up
SNORD60	8.29151	1.60612	0.347173	4.62627	3.72305e-06	1.31896e-05	up
CHRNB4	91.5738	1.60576	0.338747	4.74031	2.13395e-06	7.9001e-06	up
EGFL6	611.927	1.60486	0.239181	6.70981	1.94875e-11	1.47263e-10	up
MYO1B	13588.9	1.60413	0.182133	8.80746	1.28018e-18	2.34731e-17	up
TONSL	1683.12	1.60408	0.14353	11.1759	5.35277e-29	3.06892e-27	up
LINC01271	9.33013	1.59933	0.300413	5.32378	1.0163e-07	4.59689e-07	up
BLACAT1	209.626	1.59832	0.219216	7.2911	3.07438e-13	2.91909e-12	up
HOTAIRM1	233.156	1.59817	0.235392	6.7894	1.12604e-11	8.75778e-11	up
PHLDB2	4312.41	1.59768	0.189309	8.43955	3.18566e-17	4.89458e-16	up
NOX4	274.026	1.59718	0.225326	7.08831	1.35762e-12	1.19235e-11	up
FKBP10	4813.95	1.59671	0.260165	6.13732	8.39277e-10	5.13123e-09	up
FNDC11	47.7539	1.59489	0.257947	6.18302	6.28867e-10	3.91501e-09	up
PTK7	11181.2	1.59399	0.133715	11.9208	9.22204e-33	7.65981e-31	up
LOC100128059	6.08323	1.59307	0.302485	5.26661	1.38967e-07	6.17926e-07	up
FOXP1-DT	7.02497	1.58989	0.333459	4.76786	1.86195e-06	6.95273e-06	up
IGHV1-69D	827.938	1.58833	0.462734	3.43249	0.000598064	0.00142276	up
CERCAM	4142.13	1.58815	0.211299	7.51612	5.64255e-14	5.81319e-13	up
PIEZO2	223.834	1.58508	0.268339	5.90702	3.48349e-09	1.95341e-08	up
RBFOX3	6.91926	1.58491	0.378521	4.18712	2.8252e-05	8.59051e-05	up
NCR1	14.5449	1.58472	0.317204	4.99589	5.85645e-07	2.37533e-06	up
RHBDL3	128.588	1.58444	0.34867	4.54422	5.51387e-06	1.90047e-05	up
EVA1A	582.554	1.58286	0.275728	5.74066	9.43061e-09	4.99982e-08	up
GINS2	1203.77	1.58069	0.163053	9.69436	3.18639e-22	8.58956e-21	up
IGKV1D-39	22.4153	1.58062	0.589358	2.68194	0.00731964	0.0140148	up
ORC1	798.398	1.57951	0.149543	10.5623	4.45836e-26	1.89612e-24	up
SLC1A6	22.0181	1.57893	0.542131	2.91245	0.00358609	0.00732597	up
MYO16-AS1	16.0676	1.5774	0.375895	4.19638	2.71215e-05	8.27396e-05	up
IGKV1-33	18.9525	1.57656	0.563732	2.79665	0.00516356	0.0102074	up
H2BC12	1559.79	1.57477	0.194057	8.11502	4.85719e-16	6.54589e-15	up
FLJ42969	52.1912	1.57443	0.348957	4.5118	6.428e-06	2.19337e-05	up
SKA1	653.278	1.57374	0.152446	10.3232	5.53223e-25	2.02876e-23	up
LINC03004	23.0509	1.5732	0.365321	4.30635	1.65971e-05	5.27095e-05	up
FCRL3	75.9459	1.57261	0.337155	4.66437	3.09571e-06	1.11588e-05	up
FGF17	7.22617	1.57222	0.49484	3.17723	0.0014869	0.00328364	up
FOXA2	40.3033	1.57162	0.486484	3.23057	0.00123545	0.00276847	up
IL7R	2436.7	1.57087	0.232127	6.76731	1.312e-11	1.00831e-10	up
NCBP2-AS1	5.03523	1.57044	0.306834	5.11822	3.08436e-07	1.30208e-06	up
FADS3	1561.26	1.5701	0.22091	7.10743	1.1822e-12	1.04823e-11	up
CENPE	1256.05	1.56934	0.148307	10.5817	3.62494e-26	1.55528e-24	up
AFF2	85.5082	1.56809	0.37432	4.18918	2.79967e-05	8.52222e-05	up
BUB1B	1312.84	1.5676	0.1459	10.7444	6.29772e-27	2.9213e-25	up
KHDC1	127.388	1.56591	0.168606	9.28736	1.58158e-20	3.63353e-19	up
LINC01068	5.92157	1.56453	0.369847	4.23019	2.33489e-05	7.22397e-05	up
ARL14	189.645	1.56418	0.353645	4.42303	9.73282e-06	3.22041e-05	up
CDK6-AS1	14.3683	1.56342	0.353825	4.41863	9.93269e-06	3.28263e-05	up
FANCB	120.379	1.56342	0.144993	10.7827	4.15477e-27	1.95526e-25	up
RPL13P8	16.6838	1.56282	0.285678	5.47055	4.48644e-08	2.14457e-07	up
TMEM132A	6909.79	1.56268	0.158058	9.88679	4.75008e-23	1.39883e-21	up
RAD51	843.403	1.56247	0.136651	11.434	2.82786e-30	1.87585e-28	up
LINC01012	16.1748	1.56171	0.241491	6.46693	1.00011e-10	6.88076e-10	up
LTBP1	9775.16	1.56161	0.224981	6.94107	3.89155e-12	3.21445e-11	up
FADS1	2269.31	1.56107	0.202891	7.69415	1.42438e-14	1.58015e-13	up
IGHV1-24	667.082	1.56088	0.467446	3.33917	0.000840284	0.00194171	up
H2AC8	123.831	1.55996	0.250825	6.21933	4.99294e-10	3.14258e-09	up
HOMER3	3613.94	1.55948	0.176998	8.81072	1.24343e-18	2.28208e-17	up
AXDND1	15.0268	1.55799	0.384666	4.05024	5.11641e-05	0.000149156	up
CCDC187	32.1455	1.55639	0.516944	3.01075	0.002606	0.00547392	up
P3H4	1748.85	1.5542	0.184173	8.43879	3.20634e-17	4.92247e-16	up
APOC2	5.53492	1.55252	0.365549	4.24708	2.16572e-05	6.73917e-05	up
PLOD3	4181.85	1.55106	0.149537	10.3725	3.30852e-25	1.25594e-23	up
EML5	81.7615	1.55056	0.343981	4.50769	6.55375e-06	2.23236e-05	up
OLFML2A	4101.1	1.55039	0.206124	7.52165	5.40882e-14	5.57697e-13	up
COL16A1	7743.08	1.55018	0.191182	8.1084	5.12916e-16	6.87045e-15	up
LOC101927727	16.6928	1.54964	0.361524	4.2864	1.81595e-05	5.73153e-05	up
KPLCE	146.571	1.54941	0.463381	3.34372	0.000826643	0.00191315	up
COL26A1	46.6728	1.54856	0.343795	4.5043	6.65932e-06	2.26547e-05	up
TMEM150B	60.5386	1.54839	0.242662	6.38085	1.76108e-10	1.17664e-09	up
HOXC13	557.723	1.54731	0.289077	5.35258	8.67081e-08	3.96531e-07	up
NICOL1	148.053	1.54673	0.263128	5.87825	4.14623e-09	2.30707e-08	up
NLGN4X	325.55	1.54653	0.406168	3.80761	0.000140315	0.000375228	up
CTSE	21.0916	1.54574	0.431657	3.58093	0.000342368	0.000850711	up
SOCS1	643.993	1.54557	0.190408	8.11718	4.77147e-16	6.44464e-15	up
TNFRSF18	1024.05	1.54458	0.267393	5.77645	7.62948e-09	4.0839e-08	up
VCAN	7615.29	1.54455	0.293114	5.26943	1.36844e-07	6.08629e-07	up
LOC100129291	16.4164	1.54444	0.398151	3.87903	0.000104873	0.000287734	up
CAMKV	5.51235	1.54266	0.395622	3.89934	9.64564e-05	0.000266979	up
LINC02408	7.45559	1.54211	0.296205	5.20622	1.92725e-07	8.39301e-07	up
LINC01281	7.69714	1.53942	0.347263	4.43301	9.29282e-06	3.0806e-05	up
WNT7B	4106.21	1.53781	0.188258	8.16866	3.11823e-16	4.30746e-15	up
CT69	225.873	1.53714	0.336384	4.5696	4.88655e-06	1.69932e-05	up
ARHGEF2-AS2	12.1353	1.53646	0.246146	6.24206	4.3185e-10	2.7358e-09	up
PARP12	4311.73	1.53583	0.140199	10.9547	6.30937e-28	3.17691e-26	up
TAS2R20	9.14417	1.53446	0.267321	5.74015	9.4591e-09	5.01356e-08	up
LTO1	1636.63	1.5342	0.239496	6.40594	1.49444e-10	1.00366e-09	up
MAST1	77.9838	1.53029	0.28132	5.43967	5.33805e-08	2.52005e-07	up
FAM83A	18733	1.53019	0.278919	5.48615	4.10795e-08	1.97678e-07	up
NCAPG	1502.32	1.53007	0.138403	11.0552	2.0692e-28	1.12338e-26	up
MND1	255.536	1.52967	0.170404	8.97671	2.78972e-19	5.4991e-18	up
LINC02328	45.391	1.52926	0.253097	6.04219	1.52033e-09	8.98696e-09	up
TPBG	4596.13	1.52865	0.130076	11.752	6.89722e-32	5.21612e-30	up
GPR150	16.6031	1.52708	0.272993	5.59385	2.22089e-08	1.10708e-07	up
LEF1-AS1	13.0225	1.52611	0.265606	5.74576	9.15117e-09	4.85697e-08	up
BEND6	181.162	1.52506	0.208847	7.3023	2.82892e-13	2.70319e-12	up
RXFP1	15.5662	1.52506	0.322589	4.72755	2.27244e-06	8.38564e-06	up
SEC16B	14.4635	1.52453	0.255025	5.97796	2.25953e-09	1.30161e-08	up
HPCA	19.2918	1.52432	0.228649	6.66665	2.61712e-11	1.94741e-10	up
SLC38A5	4919.42	1.52423	0.278874	5.46563	4.61254e-08	2.1989e-07	up
PSRC1	564.975	1.52359	0.1432	10.6396	1.94959e-26	8.63148e-25	up
UCHL1	1404.19	1.5235	0.371298	4.10316	4.07537e-05	0.000120837	up
AKR1E2	100.375	1.52325	0.254929	5.97517	2.2985e-09	1.32288e-08	up
BANCR	7.983	1.52233	0.421674	3.61021	0.000305945	0.000767369	up
UBE2T	949.3	1.52197	0.15534	9.79765	1.1523e-22	3.26951e-21	up
IL1B	2217.95	1.52145	0.294174	5.17195	2.31661e-07	9.97688e-07	up
IGLV5-45	160.512	1.52108	0.513875	2.96001	0.0030763	0.00637295	up
TUBB3	345.224	1.52076	0.239137	6.35937	2.02581e-10	1.33969e-09	up
CHN1	660.315	1.5191	0.191563	7.93004	2.19077e-15	2.71037e-14	up
PSMB9	5291.99	1.51777	0.216618	7.00669	2.4402e-12	2.0738e-11	up
RIMBP3	12.8626	1.51646	0.265177	5.71867	1.07363e-08	5.64282e-08	up
HASPIN	282.187	1.51582	0.139027	10.9031	1.11421e-27	5.53857e-26	up
HMGB3	4155.72	1.51511	0.157226	9.63647	5.6082e-22	1.47898e-20	up
LAMP3	3157.13	1.51485	0.223627	6.774	1.25268e-11	9.67305e-11	up
OR2I1P	434.042	1.51483	0.382537	3.95996	7.49634e-05	0.000212034	up
SYCE2	50.5798	1.51365	0.327058	4.62809	3.69061e-06	1.30872e-05	up
CDCA2	776.06	1.51331	0.160363	9.43677	3.84449e-21	9.28217e-20	up
GABRD	50.6225	1.51299	0.276969	5.46268	4.68999e-08	2.23254e-07	up
C1orf94	2.17067	1.51285	0.568448	2.66137	0.00778243	0.014809	up
KIFC1	2503.13	1.51261	0.139214	10.8654	1.68552e-27	8.18992e-26	up
WDHD1	1329.55	1.51085	0.128225	11.7828	4.78516e-32	3.67607e-30	up
SDK2	1582.23	1.51063	0.257631	5.86352	4.53147e-09	2.50352e-08	up
RNU6-140P	73.7963	1.50884	0.241325	6.25232	4.0441e-10	2.56983e-09	up
ASPM	2048.89	1.50805	0.161377	9.3449	9.19758e-21	2.15119e-19	up
COL6A2	45222.8	1.50778	0.248218	6.07441	1.24444e-09	7.43984e-09	up
ADA	1609.5	1.50699	0.174948	8.61393	7.05989e-18	1.1748e-16	up
TUBB8P1	6.73975	1.50663	0.329793	4.56842	4.91423e-06	1.70833e-05	up
LINC00528	16.6861	1.50491	0.276064	5.45133	4.99955e-08	2.36945e-07	up
GINS1	1380.05	1.50487	0.141416	10.6414	1.91247e-26	8.52539e-25	up
HSF2BP	42.1735	1.50295	0.201109	7.47328	7.82191e-14	7.9016e-13	up
SYNPR-AS1	5.04987	1.50197	0.682859	2.19953	0.0278401	0.0462637	up
SPRY4	1412.01	1.50185	0.164845	9.11068	8.18703e-20	1.72211e-18	up
TUBA3E	4.20991	1.50075	0.553622	2.71078	0.00671246	0.0129479	up
LNCSRLR	5.87459	1.50035	0.295082	5.08454	3.68523e-07	1.53902e-06	up
MKI67	9196.62	1.49881	0.155832	9.61811	6.70494e-22	1.75393e-20	up
PARP14	8210.5	1.49871	0.15339	9.7706	1.50557e-22	4.22295e-21	up
MCIDAS	30.3977	1.49841	0.27712	5.40708	6.40591e-08	2.98645e-07	up
IGLV3-21	3328.81	1.49812	0.438775	3.41433	0.000639385	0.00151199	up
LINC00857	68.8184	1.49722	0.312512	4.79092	1.66019e-06	6.25215e-06	up
MMP28	2343.37	1.49707	0.267341	5.59985	2.14532e-08	1.07207e-07	up
C18orf54	354.879	1.49671	0.147697	10.1337	3.91713e-24	1.29478e-22	up
STPG3	5.35371	1.49657	0.413123	3.62257	0.000291686	0.000734828	up
CCNE1	640.847	1.49549	0.168406	8.88025	6.6708e-19	1.25877e-17	up
BASP1	4808.08	1.49542	0.22237	6.72492	1.75683e-11	1.33278e-10	up
SLC7A11	2623.85	1.49502	0.341544	4.37724	1.20192e-05	3.91232e-05	up
IGLV1-41	42.5057	1.49489	0.566673	2.63801	0.00833941	0.0157532	up
SULF2	17372	1.49474	0.197146	7.58191	3.40503e-14	3.61048e-13	up
MCM10	803.789	1.49455	0.148136	10.0891	6.17423e-24	2.00004e-22	up
IL2RA	382.822	1.49327	0.22765	6.5595	5.3989e-11	3.86636e-10	up
PILRB	207.849	1.49322	0.251149	5.94553	2.75564e-09	1.56742e-08	up
CEND1	22.087	1.49248	0.250061	5.96846	2.39501e-09	1.37517e-08	up
RTP4	810.504	1.4922	0.235408	6.33878	2.31585e-10	1.52167e-09	up
FLRT2	2736.5	1.48996	0.264598	5.63104	1.79129e-08	9.05241e-08	up
CNTNAP4	9.34231	1.48991	0.500498	2.97686	0.00291221	0.00606078	up
LINC01914	8.97195	1.48828	0.368806	4.03539	5.45113e-05	0.000158297	up
IGKV1-16	549.522	1.48656	0.470261	3.16113	0.00157157	0.00345298	up
LINC02068	13.8533	1.48503	0.329516	4.50671	6.58407e-06	2.24112e-05	up
TRAM2	2804.73	1.48366	0.142426	10.4171	2.07218e-25	8.02289e-24	up
H3C1	5.60246	1.4831	0.300924	4.92848	8.287e-07	3.27903e-06	up
CLDN18	18.4822	1.48299	0.31944	4.64248	3.44249e-06	1.23016e-05	up
DGKI	103.246	1.48285	0.295561	5.01707	5.24653e-07	2.14361e-06	up
IGKV2-28	27.2975	1.48231	0.605536	2.44793	0.0143678	0.0256855	up
ERCC6L	445.85	1.48215	0.149185	9.93496	2.93293e-23	8.85161e-22	up
BTG4	5.1528	1.48201	0.376844	3.93268	8.40034e-05	0.000235089	up
CDH2	277.018	1.48172	0.356599	4.15514	3.25086e-05	9.78379e-05	up
RETN	7.05371	1.48162	0.363042	4.08111	4.48207e-05	0.00013203	up
NAGS	365.621	1.48159	0.185755	7.97605	1.5109e-15	1.90193e-14	up
CLEC2L	49.9895	1.4806	0.537274	2.75576	0.00585566	0.0114498	up
LETM2	242.282	1.4796	0.227008	6.51781	7.13424e-11	5.01305e-10	up
HLA-G	429.844	1.47959	0.263489	5.61537	1.96143e-08	9.85837e-08	up
H2BC18	46.3361	1.47774	0.250401	5.90149	3.60223e-09	2.01767e-08	up
TRIM10	6.28389	1.47717	0.457129	3.23141	0.0012318	0.00276108	up
PYY	5.20706	1.47657	0.279106	5.29036	1.22073e-07	5.45806e-07	up
MMP14	32333.4	1.47577	0.146489	10.0743	7.17947e-24	2.31027e-22	up
DNAH14	135.317	1.47505	0.297363	4.96045	7.03289e-07	2.8207e-06	up
MSI1	129.893	1.47465	0.382832	3.85196	0.000117177	0.000318213	up
FOXF2	398.182	1.47413	0.189142	7.79379	6.50272e-15	7.54999e-14	up
POGLUT2	412.448	1.47376	0.139892	10.535	5.95692e-26	2.4739e-24	up
FLRT3	1645.63	1.47372	0.342859	4.29831	1.72107e-05	5.44979e-05	up
CHST7	373.018	1.47343	0.19994	7.36936	1.71455e-13	1.67542e-12	up
FAM163A	6.23263	1.4719	0.384376	3.82932	0.000128497	0.000346149	up
XKR9	106.92	1.47137	0.2646	5.56074	2.68635e-08	1.32686e-07	up
BMP8B	330.886	1.4706	0.210084	7.00005	2.55862e-12	2.16875e-11	up
KCNJ6	13.205	1.47057	0.337532	4.35682	1.31964e-05	4.25702e-05	up
BCAS4	542.533	1.46984	0.207508	7.08329	1.40769e-12	1.23298e-11	up
IGKV1D-17	20.5363	1.46776	0.565787	2.5942	0.00948127	0.0176731	up
PPBP	41.0672	1.46509	0.423809	3.45696	0.000546316	0.00131008	up
KIAA0319	54.9567	1.46406	0.396165	3.69558	0.000219381	0.000565878	up
FCGR3A	2130.02	1.46381	0.259052	5.65064	1.59849e-08	8.13785e-08	up
BMPR1B	312.915	1.46243	0.266167	5.49442	3.92002e-08	1.89103e-07	up
LINC01869	11.7713	1.46152	0.250599	5.83212	5.47261e-09	2.99116e-08	up
PABPC1L	433.185	1.45932	0.22573	6.46487	1.01386e-10	6.97039e-10	up
IGHV4-34	699.766	1.4578	0.437661	3.33088	0.000865717	0.00199385	up
IL4I1	591.933	1.45741	0.246987	5.90076	3.61828e-09	2.02607e-08	up
KNTC1	1504.66	1.45672	0.135346	10.7629	5.15318e-27	2.40763e-25	up
RASD2	380.673	1.45606	0.305467	4.76668	1.87288e-06	6.99085e-06	up
NFE2L3	1507.24	1.45522	0.220134	6.61062	3.82719e-11	2.79224e-10	up
ASIC2	7.2847	1.45506	0.377709	3.85233	0.000117001	0.000317779	up
DEPDC1	955.025	1.45334	0.149965	9.69121	3.28601e-22	8.83359e-21	up
PRSS53	71.1635	1.45273	0.235777	6.16146	7.20758e-10	4.44719e-09	up
DCBLD2	3820.13	1.4518	0.192043	7.55976	4.038e-14	4.23772e-13	up
PGF	2755.34	1.4517	0.229806	6.31708	2.66554e-10	1.73618e-09	up
FOXP3	453.132	1.45031	0.220175	6.5871	4.48512e-11	3.24666e-10	up
CKS1B	2048.98	1.45006	0.144505	10.0347	1.07267e-23	3.40105e-22	up
TMEM151B	19.12	1.44977	0.438649	3.30509	0.000949467	0.00217261	up
PTPRD	551.897	1.44954	0.341071	4.24997	2.13798e-05	6.66034e-05	up
LY6E	30463.4	1.44934	0.197839	7.32585	2.37381e-13	2.28856e-12	up
CAVIN3	1441.55	1.44879	0.201352	7.19531	6.23208e-13	5.7406e-12	up
GINS4	517.21	1.44783	0.183176	7.90403	2.70021e-15	3.2883e-14	up
TMEM200B	331.944	1.4452	0.20076	7.19864	6.08155e-13	5.60992e-12	up
ADAMTSL2	300.547	1.44475	0.1745	8.27934	1.23862e-16	1.78987e-15	up
STARD4-AS1	83.5955	1.44355	0.212372	6.79725	1.06633e-11	8.31231e-11	up
LOC644656	34.9822	1.44237	0.236063	6.11014	9.95465e-10	6.02737e-09	up
CDK1	2829.35	1.44193	0.143805	10.027	1.16037e-23	3.66119e-22	up
MX1	16267.9	1.44036	0.240065	5.99988	1.97458e-09	1.14732e-08	up
OIP5	261.775	1.44022	0.159152	9.04935	1.4382e-19	2.9424e-18	up
TBX18	386.846	1.44017	0.303299	4.74837	2.0506e-06	7.61328e-06	up
MIXL1	20.0272	1.43992	0.319252	4.51028	6.47434e-06	2.20686e-05	up
ABCA4	135.612	1.43849	0.34855	4.12707	3.67415e-05	0.000109761	up
TACC3	3921.97	1.43777	0.13614	10.5609	4.52111e-26	1.91861e-24	up
IFIH1	3886.53	1.4377	0.204712	7.02302	2.17123e-12	1.86149e-11	up
LEMD1	203.317	1.43589	0.296823	4.83752	1.31467e-06	5.0418e-06	up
MYBL1	234.568	1.43472	0.1645	8.72168	2.74113e-18	4.84332e-17	up
IGF2-AS	10.0988	1.43463	0.355073	4.0404	5.33607e-05	0.000155257	up
TTK	1124.87	1.43417	0.14263	10.0552	8.71663e-24	2.78188e-22	up
KCNMB3	55.6542	1.43415	0.23619	6.07202	1.26312e-09	7.54686e-09	up
GPNMB	35234.2	1.43318	0.228798	6.26396	3.7531e-10	2.40031e-09	up
STIL	999.343	1.43276	0.145378	9.8554	6.49589e-23	1.88439e-21	up
IFNWP19	121.029	1.43236	0.343115	4.17459	2.9852e-05	9.03525e-05	up
SPOCK1	1371.69	1.43229	0.319182	4.48737	7.21084e-06	2.43612e-05	up
COLGALT1	9399.43	1.43226	0.0936222	15.2983	7.84514e-53	8.47101e-50	up
MSC-AS1	411.669	1.4321	0.235941	6.06975	1.28109e-09	7.64956e-09	up
KANK4	428.426	1.4319	0.389123	3.6798	0.000233416	0.000599058	up
PRR9	910.74	1.4309	0.554622	2.57996	0.00988127	0.0183501	up
ANAPC1P4	27.3655	1.43041	0.230323	6.21044	5.28349e-10	3.31793e-09	up
H2BC5	824.808	1.43006	0.192114	7.44383	9.78059e-14	9.7937e-13	up
IGHE	49.8723	1.42904	0.397622	3.59396	0.00032569	0.000812803	up
FANCA	883.319	1.42885	0.135249	10.5646	4.34853e-26	1.85347e-24	up
KNL1	1118.48	1.42883	0.151414	9.43659	3.85106e-21	9.2865e-20	up
SP140	242.875	1.42811	0.261232	5.46682	4.58177e-08	2.18584e-07	up
MIR25	12.5957	1.42753	0.281236	5.07591	3.85643e-07	1.60844e-06	up
LOC124903372	8.52673	1.42744	0.445752	3.20233	0.00136323	0.00303085	up
BNC1	6410.92	1.42719	0.215977	6.60804	3.89433e-11	2.83803e-10	up
CCNF	1880.12	1.4257	0.130996	10.8836	1.37977e-27	6.80638e-26	up
LILRB4	861.626	1.425	0.279693	5.09485	3.4902e-07	1.46292e-06	up
H2BC13	8.17263	1.42368	0.25336	5.61921	1.91836e-08	9.65187e-08	up
LINC00622	19.005	1.42337	0.286182	4.97366	6.5702e-07	2.64496e-06	up
CHTF18	1343.55	1.42298	0.152886	9.30741	1.30993e-20	3.02373e-19	up
ADAM19	2204.93	1.42246	0.22832	6.23013	4.66055e-10	2.93908e-09	up
NPY4R	5.80949	1.42202	0.369657	3.84687	0.000119635	0.000324255	up
HTR1F	6.62676	1.42159	0.313833	4.52976	5.90496e-06	2.02664e-05	up
PSMC3IP	301.564	1.42148	0.137474	10.34	4.64587e-25	1.73315e-23	up
HELZ2	6758.41	1.42069	0.176	8.07209	6.9105e-16	9.1369e-15	up
ALMS1-IT1	32.399	1.4204	0.201722	7.04133	1.90409e-12	1.64406e-11	up
LINC01191	5.45757	1.42002	0.352658	4.02661	5.65877e-05	0.000163618	up
TIAM1-AS1	29.6011	1.41949	0.309414	4.58767	4.48211e-06	1.56934e-05	up
ODC1	16745.1	1.41882	0.265027	5.35351	8.62654e-08	3.94693e-07	up
RIPPLY3	66.0439	1.41826	0.406666	3.48752	0.00048753	0.00117959	up
CCNA2	2233.5	1.41704	0.144466	9.80882	1.03169e-22	2.94881e-21	up
IGKV1D-12	18.4967	1.41555	0.567085	2.49618	0.0125538	0.0227841	up
HOXA5	97.1399	1.41472	0.273617	5.17043	2.33556e-07	1.00563e-06	up
DHDH	71.8906	1.41419	0.253755	5.57307	2.50282e-08	1.23968e-07	up
HROB	515.161	1.41418	0.157576	8.97461	2.84345e-19	5.59933e-18	up
CCNB1	4463.65	1.41375	0.144324	9.79565	1.17538e-22	3.33013e-21	up
SNORD17	26.7745	1.41238	0.216601	6.52065	7.00052e-11	4.92684e-10	up
IER5L	838.241	1.41184	0.176595	7.99479	1.29795e-15	1.65422e-14	up
ELFN1	207.162	1.41168	0.267034	5.28652	1.24667e-07	5.57145e-07	up
IL27	7.34715	1.40981	0.328196	4.29562	1.74203e-05	5.50985e-05	up
RN7SL834P	6.74216	1.4098	0.285198	4.94322	7.68426e-07	3.05609e-06	up
RAB39A	18.4336	1.40899	0.304714	4.62399	3.76434e-06	1.33219e-05	up
DDN-AS1	24.737	1.40838	0.205834	6.84232	7.79223e-12	6.18667e-11	up
SMCO2	62.0039	1.40825	0.202633	6.94977	3.65878e-12	3.03121e-11	up
MYO3A	185.39	1.40768	0.539567	2.60891	0.00908316	0.0169995	up
TMEM44	973.456	1.40764	0.170618	8.25027	1.58033e-16	2.25516e-15	up
PCLAF	1529.38	1.40639	0.155801	9.02685	1.76691e-19	3.57353e-18	up
LCT	6.1048	1.40612	0.445104	3.15907	0.00158272	0.00347472	up
LOC124906280	4.98591	1.40541	0.30101	4.66899	3.02689e-06	1.09371e-05	up
LINC00365	6.62001	1.40468	0.411683	3.41205	0.000644767	0.00152361	up
LINC00996	21.7474	1.40407	0.274859	5.10834	3.25009e-07	1.3664e-06	up
IGLV9-49	135.721	1.40334	0.528756	2.65405	0.00795319	0.0151059	up
SLAMF8	846.396	1.40254	0.219231	6.39757	1.57868e-10	1.05804e-09	up
DOC2A	34.8125	1.40194	0.374411	3.7444	0.000180828	0.000474685	up
HAGHL	254.466	1.40151	0.249969	5.60671	2.0621e-08	1.03243e-07	up
FANCI	2907.33	1.40137	0.130798	10.714	8.74962e-27	3.99196e-25	up
SPRR4	656.038	1.4006	0.455586	3.07429	0.00211005	0.00452011	up
TRBV13	5.0617	1.40057	0.48577	2.88319	0.00393675	0.00797943	up
FABP6	213.572	1.40022	0.332051	4.21689	2.47694e-05	7.6198e-05	up
RPLP0P2	274.225	1.39941	0.258845	5.40639	6.43081e-08	2.99519e-07	up
CLEC11A	749.722	1.3993	0.241471	5.7949	6.83606e-09	3.68151e-08	up
ACRV1	21.2414	1.39915	0.214921	6.51004	7.51293e-11	5.25824e-10	up
NR2E1	47.6928	1.39912	0.427468	3.27305	0.00106394	0.00241123	up
TIGIT	417.808	1.39818	0.250063	5.59131	2.25361e-08	1.12253e-07	up
NEMP1	1533.68	1.39766	0.140944	9.91642	3.53199e-23	1.05938e-21	up
FAM178B	176.667	1.39762	0.366852	3.80978	0.000139093	0.000372216	up
NUSAP1	2985.45	1.39755	0.157571	8.86931	7.36013e-19	1.38482e-17	up
KLRC2	12.855	1.39754	0.374549	3.73127	0.000190516	0.000497964	up
SLC7A11-AS1	8.58811	1.39665	0.419979	3.32552	0.00088254	0.00202958	up
C2orf66	10.2002	1.39606	0.31306	4.45939	8.21922e-06	2.74813e-05	up
P4HA1	3301.48	1.39583	0.152467	9.15498	5.43681e-20	1.16762e-18	up
KCNAB3	68.6947	1.39548	0.220477	6.32937	2.46161e-10	1.61145e-09	up
POTEE	5.04983	1.39337	0.345263	4.03567	5.44457e-05	0.00015813	up
LINC00494	8.10929	1.3931	0.446714	3.11856	0.00181737	0.003944	up
RAD54B	172.365	1.39293	0.143119	9.73267	2.18764e-22	6.02251e-21	up
ARHGAP11A	1653.95	1.39254	0.134822	10.3287	5.2263e-25	1.93115e-23	up
MYO7A	447.393	1.3924	0.184157	7.56094	4.00155e-14	4.20173e-13	up
FGFR4	328.67	1.39191	0.242718	5.73468	9.76948e-09	5.17101e-08	up
TMSB15B	8.93809	1.39187	0.291043	4.78236	1.73252e-06	6.50315e-06	up
SGIP1	179.661	1.39087	0.222107	6.26216	3.79669e-10	2.42659e-09	up
SPINDOC	1325.52	1.39067	0.12529	11.0996	1.26063e-28	7.04067e-27	up
ITGB4	48584.1	1.39037	0.170073	8.17512	2.95577e-16	4.08884e-15	up
CHSY3	189.619	1.38963	0.217871	6.37823	1.79149e-10	1.1949e-09	up
XKR5	13.8127	1.38938	0.388084	3.5801	0.000343469	0.00085312	up
MYT1	12.0426	1.38804	0.340895	4.07177	4.66574e-05	0.000136984	up
MSL3P1	34.4617	1.38749	0.229566	6.04397	1.50371e-09	8.89681e-09	up
FAM24B	53.8359	1.38681	0.230252	6.02301	1.71201e-09	1.00376e-08	up
CKS2	2150.69	1.38653	0.164425	8.43255	3.38217e-17	5.16385e-16	up
LINC02777	76.0273	1.38619	0.249046	5.56601	2.60641e-08	1.29e-07	up
YJEFN3	86.311	1.38496	0.285045	4.85874	1.18137e-06	4.57118e-06	up
FAM225B	16.1869	1.38252	0.274435	5.03769	4.71181e-07	1.94023e-06	up
IL21R	310.027	1.38199	0.259583	5.32387	1.01584e-07	4.59587e-07	up
TGM4	23.6356	1.38146	0.274796	5.02721	4.97672e-07	2.04024e-06	up
CXCL8	5187.78	1.38005	0.335758	4.11026	3.95222e-05	0.000117524	up
COL17A1	79942	1.37941	0.267126	5.16388	2.41889e-07	1.03806e-06	up
PPFIA1	5643.34	1.37909	0.227635	6.05833	1.37546e-09	8.16286e-09	up
ZNF670-ZNF695	7.26411	1.37873	0.281195	4.9031	9.4338e-07	3.69892e-06	up
OLFML2B	2505.32	1.37825	0.250758	5.49632	3.87791e-08	1.87211e-07	up
ZIC4	17.8804	1.37606	0.516855	2.66237	0.00775922	0.0147721	up
ZNF252P-AS1	7.93014	1.3751	0.277872	4.94869	7.47148e-07	2.98123e-06	up
SPC25	448.568	1.37449	0.140891	9.75576	1.7429e-22	4.83929e-21	up
LRRTM2	28.6362	1.37217	0.282034	4.86527	1.14302e-06	4.43607e-06	up
STARD4	1179.88	1.37212	0.158068	8.68057	3.93784e-18	6.76709e-17	up
BRCA2	628	1.37127	0.160178	8.56091	1.1198e-17	1.81371e-16	up
FOXD3-AS1	58.121	1.36992	0.345245	3.96796	7.24901e-05	0.000205862	up
CIT	1776.92	1.3692	0.157855	8.67378	4.18001e-18	7.16426e-17	up
SLC26A6	916.197	1.36891	0.124007	11.0389	2.47941e-28	1.3349e-26	up
ZYG11A	116.406	1.36879	0.3797	3.60492	0.000312253	0.000781287	up
MIR9-2HG	4.6413	1.36843	0.532144	2.57153	0.0101249	0.0187561	up
EXT1	7369.28	1.36835	0.124379	11.0015	3.75966e-28	1.95382e-26	up
SNORA71C	5.95091	1.36643	0.283179	4.82532	1.39779e-06	5.33113e-06	up
INSRR	12.1449	1.36604	0.298608	4.5747	4.76904e-06	1.66083e-05	up
LINC02323	134.242	1.36579	0.2913	4.6886	2.75077e-06	1.00101e-05	up
HOXD8	239.75	1.36559	0.166395	8.20691	2.26961e-16	3.18269e-15	up
ATP2C2-AS1	39.6845	1.36486	0.232938	5.85932	4.64776e-09	2.56194e-08	up
ARSJ	1034.71	1.3647	0.217264	6.28129	3.35785e-10	2.15817e-09	up
LOC124903776	6.43027	1.36383	0.520873	2.61835	0.00883565	0.0165778	up
PANX2	558.493	1.36334	0.305815	4.45806	8.27058e-06	2.7634e-05	up
SEMA4F	663.519	1.3616	0.148238	9.18522	4.10693e-20	8.97889e-19	up
LOC100288637	343.371	1.36086	0.160954	8.45496	2.79191e-17	4.31691e-16	up
ASPRV1	2658.39	1.36081	0.442412	3.07589	0.00209875	0.00449789	up
OR7E128P	4.99443	1.3604	0.306232	4.44238	8.89705e-06	2.95747e-05	up
TMEM145	28.3221	1.36034	0.33392	4.07384	4.6244e-05	0.000135914	up
TRIM74	6.16065	1.35946	0.345541	3.93429	8.34427e-05	0.00023362	up
P4HA2	5809.39	1.3592	0.158424	8.5795	9.52861e-18	1.5624e-16	up
NLRP11	3.93636	1.35899	0.510463	2.66226	0.00776175	0.0147746	up
PROZ	5.50077	1.35881	0.318273	4.26933	1.96061e-05	6.15713e-05	up
GREP1	6.02286	1.35748	0.393485	3.44988	0.000560829	0.00134157	up
MEFV	164.899	1.35507	0.273146	4.96096	7.01468e-07	2.81456e-06	up
YEATS2	3712.91	1.35418	0.116425	11.6313	2.85622e-31	2.04847e-29	up
WFDC12	883.383	1.35413	0.495392	2.73344	0.00626757	0.0121743	up
IGKV1-8	163.462	1.35375	0.46787	2.89343	0.00381055	0.00774382	up
LINC02709	41.5896	1.35361	0.180921	7.4818	7.33093e-14	7.42878e-13	up
CCDC177	34.6975	1.35283	0.414648	3.26261	0.00110393	0.00249547	up
IL13RA2	101.333	1.35276	0.401999	3.36508	0.000765207	0.00178221	up
AEBP1	18075.4	1.35242	0.256406	5.27453	1.33096e-07	5.92773e-07	up
PTGES2-AS1	7.67956	1.35179	0.310004	4.36054	1.29744e-05	4.19237e-05	up
NEUROD2	6.41117	1.35107	0.426823	3.16541	0.00154862	0.0034064	up
LGALS1	22560.2	1.35095	0.220298	6.13238	8.6572e-10	5.28127e-09	up
PBX4	93.2663	1.34984	0.206016	6.55211	5.67293e-11	4.05066e-10	up
FCHO1	308.507	1.34963	0.230217	5.86243	4.56148e-09	2.51795e-08	up
UCA1	225.259	1.34915	0.343613	3.92637	8.62371e-05	0.000240785	up
GLI1	196.332	1.34903	0.318768	4.23201	2.31617e-05	7.1706e-05	up
RTTN	916.747	1.34776	0.169984	7.92875	2.2136e-15	2.73513e-14	up
C12orf75	2354.12	1.3476	0.19578	6.88328	5.84916e-12	4.71328e-11	up
CTSC	18866.9	1.34744	0.174426	7.72496	1.11888e-14	1.26007e-13	up
RECQL4	1941.88	1.34741	0.175314	7.68566	1.52206e-14	1.67988e-13	up
STAT1	29357.3	1.34592	0.193644	6.95047	3.6407e-12	3.01751e-11	up
BORA	431.257	1.34589	0.156874	8.57944	9.53386e-18	1.5624e-16	up
CPSF1P1	13.251	1.34428	0.416116	3.23055	0.00123553	0.00276847	up
IFITM1	10247.2	1.34421	0.215897	6.22615	4.78042e-10	3.01272e-09	up
AQP9	221.482	1.3435	0.300282	4.47414	7.67183e-06	2.58109e-05	up
VGF	43.4826	1.34324	0.322922	4.15965	3.18735e-05	9.60753e-05	up
OCIAD2	4054.8	1.34267	0.159452	8.42052	3.74826e-17	5.70041e-16	up
ARSI	1993.46	1.3412	0.261089	5.13694	2.79245e-07	1.18892e-06	up
IL22RA2	64.2299	1.33988	0.327826	4.08718	4.36657e-05	0.000128843	up
IRF9	277.853	1.33971	0.166151	8.06319	7.43276e-16	9.78085e-15	up
H4C8	113.974	1.33942	0.244487	5.4785	4.28939e-08	2.05848e-07	up
CYSLTR2	82.3649	1.33929	0.236463	5.66383	1.4803e-08	7.58933e-08	up
IQCG	1219.66	1.33871	0.240131	5.57491	2.47656e-08	1.22758e-07	up
MYBPHL	25.1	1.33861	0.366556	3.65185	0.000260361	0.000662441	up
CDHR2	39.0439	1.33837	0.202917	6.59568	4.23322e-11	3.07117e-10	up
TAP1	18303.2	1.33791	0.192378	6.9546	3.53562e-12	2.93794e-11	up
TNFRSF4	237.387	1.33761	0.199842	6.69333	2.18145e-11	1.63764e-10	up
GRM8	17.7851	1.33757	0.265125	5.04504	4.53422e-07	1.87226e-06	up
TAF5LP1	37.1879	1.33602	0.284232	4.70045	2.59586e-06	9.50155e-06	up
BGN	28012.4	1.33558	0.247078	5.40552	6.46214e-08	3.00906e-07	up
FEN1	3104.75	1.33554	0.12102	11.0357	2.57062e-28	1.37638e-26	up
MMP17	464.962	1.33469	0.21997	6.06759	1.29842e-09	7.75062e-09	up
CCIN	10.2637	1.33386	0.317017	4.20753	2.58181e-05	7.90861e-05	up
BARX1-DT	5.7074	1.33266	0.440194	3.02744	0.00246638	0.00520035	up
PLOD1	10801.8	1.33141	0.145243	9.16676	4.87452e-20	1.05035e-18	up
SNORA26	6.71618	1.33117	0.286025	4.65405	3.25478e-06	1.16845e-05	up
CCBE1	190.759	1.33081	0.341798	3.89355	9.87878e-05	0.00027281	up
S1PR5	1141.93	1.33062	0.172743	7.70288	1.33035e-14	1.48261e-13	up
ARHGEF33	29.7945	1.33017	0.35481	3.74896	0.000177567	0.000466883	up
C17orf99	35.1796	1.32963	0.257792	5.15778	2.499e-07	1.06936e-06	up
RNASEH2A	2299.41	1.32866	0.144806	9.17549	4.49507e-20	9.75069e-19	up
CDH3	32382.8	1.32609	0.193139	6.86602	6.60197e-12	5.29793e-11	up
MIR31HG	149.167	1.32551	0.337716	3.92492	8.67586e-05	0.000242067	up
FAM111B	1156.75	1.3252	0.191152	6.93272	4.1282e-12	3.39407e-11	up
SLC16A1	9272.92	1.3239	0.164589	8.04369	8.71709e-16	1.1348e-14	up
MAD2L1	1638.46	1.32373	0.144904	9.13525	6.52541e-20	1.38738e-18	up
DSCC1	518.903	1.32357	0.138857	9.53192	1.54399e-21	3.85719e-20	up
CDH18	10.0458	1.32264	0.469686	2.816	0.00486252	0.00966735	up
COL24A1	129.776	1.32195	0.268064	4.93147	8.16143e-07	3.23396e-06	up
DRGX	9.02779	1.32193	0.573657	2.30438	0.0212011	0.0364208	up
IZUMO1	20.3578	1.32187	0.300876	4.39341	1.11588e-05	3.66047e-05	up
DBH-AS1	46.8488	1.3215	0.323623	4.08346	4.43692e-05	0.00013076	up
TFAP2E	159.672	1.32105	0.249681	5.29097	1.21668e-07	5.44244e-07	up
CENPM	782.204	1.32041	0.186348	7.08572	1.38325e-12	1.21377e-11	up
TLL1	412.04	1.31989	0.3232	4.08382	4.43019e-05	0.000130581	up
SORCS2	1213.75	1.31969	0.273379	4.82732	1.38384e-06	5.28413e-06	up
SPSB4	75.7456	1.31957	0.346151	3.81211	0.000137787	0.000369027	up
HOXB1	8.0631	1.31926	0.397604	3.31802	0.000906566	0.00207979	up
PCDHB9	170.03	1.31925	0.219973	5.99735	2.0056e-09	1.16395e-08	up
ITGA2B	63.2989	1.31899	0.252849	5.21652	1.82315e-07	7.97001e-07	up
LOC102724560	13.8051	1.31871	0.495028	2.66391	0.00772376	0.0147118	up
PRC1	3623.04	1.31861	0.131752	10.0082	1.40212e-23	4.37426e-22	up
GBP1	10020.3	1.31801	0.253187	5.20568	1.93288e-07	8.41188e-07	up
KLK5	7792.6	1.31798	0.41998	3.1382	0.0016999	0.00371102	up
FBXO41	599.139	1.31604	0.173252	7.59611	3.05165e-14	3.25175e-13	up
TYMP	26886.7	1.31499	0.199325	6.5972	4.18989e-11	3.04201e-10	up
BAALC	222.976	1.31373	0.34285	3.8318	0.000127211	0.000343019	up
PCDHB8	60.1855	1.31339	0.347468	3.77988	0.000156904	0.000416611	up
SLC5A2	8.00315	1.31312	0.325436	4.03495	5.46129e-05	0.000158497	up
CLEC7A	1278.13	1.31239	0.225387	5.82285	5.78533e-09	3.15057e-08	up
LGSN	4.55534	1.3117	0.552126	2.37572	0.0175146	0.0306651	up
IGHV4-4	70.7292	1.31084	0.491807	2.66536	0.00769056	0.0146528	up
LOC100505851	7.68956	1.31063	0.485353	2.70036	0.00692638	0.0133249	up
TOX-DT	58.3181	1.30949	0.254645	5.1424	2.71255e-07	1.15591e-06	up
PLXNA1	11185.4	1.30824	0.124242	10.5298	6.29415e-26	2.60838e-24	up
TRIM59	644.1	1.30814	0.152554	8.57492	9.91546e-18	1.62083e-16	up
DNA2	380.242	1.30783	0.137964	9.47946	2.55591e-21	6.24864e-20	up
SLC2A1-DT	75.8585	1.3075	0.210576	6.20918	5.32634e-10	3.34376e-09	up
PRR5-ARHGAP8	8.31379	1.30716	0.295123	4.42922	9.45767e-06	3.13257e-05	up
MAPK15	190.35	1.30684	0.276995	4.71791	2.38282e-06	8.77296e-06	up
RNF139-DT	65.7338	1.30658	0.16857	7.75094	9.12113e-15	1.04098e-13	up
MIR9-1HG	18.5306	1.30629	0.385385	3.38957	0.000700032	0.00164262	up
RHBDL1	129.326	1.3061	0.276782	4.71886	2.37168e-06	8.73362e-06	up
PICART1	41.5526	1.30537	0.211022	6.18595	6.17287e-10	3.84785e-09	up
DBF4B	439.682	1.30513	0.120916	10.7937	3.68619e-27	1.74743e-25	up
CENPO	835.74	1.30497	0.103463	12.6129	1.79222e-36	2.36963e-34	up
TNFRSF12A	5542.2	1.30494	0.190114	6.86398	6.69692e-12	5.36526e-11	up
LRFN4	1431.25	1.30379	0.173245	7.52567	5.24513e-14	5.41969e-13	up
TRPV3	941.468	1.30309	0.301154	4.32697	1.51176e-05	4.83506e-05	up
PCDH7	4023.76	1.30296	0.266226	4.89417	9.8719e-07	3.86524e-06	up
ZWINT	2302.46	1.30283	0.135364	9.62465	6.29207e-22	1.65037e-20	up
TNPO1P3	9.7586	1.30276	0.359913	3.61964	0.000295013	0.00074196	up
LINC00393	5.6324	1.30246	0.502883	2.58999	0.0095978	0.0178698	up
EFNB1	11690.6	1.30222	0.149892	8.68771	3.69831e-18	6.40644e-17	up
CR1L	8.56167	1.30174	0.389177	3.34486	0.000823244	0.00190619	up
ITGB6	8025.71	1.30146	0.243276	5.34972	8.80891e-08	4.02374e-07	up
MARVELD1	4214.31	1.29909	0.152042	8.5443	1.2932e-17	2.08069e-16	up
PRIM2	876.815	1.29872	0.102224	12.7047	5.57017e-37	7.90232e-35	up
SLC6A12	51.5076	1.29814	0.268938	4.8269	1.38673e-06	5.29413e-06	up
SNORD99	14.0935	1.29788	0.289008	4.4908	7.09573e-06	2.40057e-05	up
CALHM6	448.448	1.29768	0.25521	5.08478	3.68055e-07	1.5374e-06	up
SLC28A3	1171.59	1.29745	0.253422	5.11973	3.05973e-07	1.29252e-06	up
STON2	3731.91	1.29742	0.175658	7.38609	1.51211e-13	1.48657e-12	up
MCM5	6153.48	1.29505	0.13344	9.70511	2.8677e-22	7.76277e-21	up
KRT82	12.6532	1.29468	0.361783	3.57861	0.00034542	0.000857199	up
CENPK	439.935	1.29464	0.182593	7.09032	1.33806e-12	1.17677e-11	up
LIPC	62.0201	1.29388	0.352359	3.67205	0.000240613	0.000615822	up
ADAM23	1453.72	1.29275	0.317035	4.07761	4.55011e-05	0.000133832	up
KMO	74.3492	1.29273	0.226206	5.71483	1.09815e-08	5.7561e-08	up
GNA12	4865.52	1.29255	0.119126	10.8502	1.98904e-27	9.64064e-26	up
ICOS	196.161	1.29146	0.24688	5.23112	1.68486e-07	7.40378e-07	up
MIR3685	7.33144	1.29093	0.288409	4.47604	7.60403e-06	2.5605e-05	up
CARD11	713.46	1.29093	0.250816	5.1469	2.64829e-07	1.13002e-06	up
SKA3	712.138	1.2908	0.139414	9.25878	2.06789e-20	4.70077e-19	up
TDRD9	47.7872	1.29078	0.357851	3.60702	0.000309731	0.000776064	up
LRRC8C	1771.05	1.29032	0.161529	7.9882	1.36928e-15	1.73716e-14	up
BICD1	816.651	1.29031	0.144827	8.9093	5.13555e-19	9.80496e-18	up
CDC25B	9900.35	1.28856	0.156737	8.22118	2.01516e-16	2.85471e-15	up
TEX41	39.3316	1.28776	0.325974	3.95049	7.79902e-05	0.00021962	up
LINC01619	27.3923	1.28762	0.23206	5.54866	2.87867e-08	1.41538e-07	up
ARSL	75.9173	1.28728	0.295465	4.35678	1.31991e-05	4.25718e-05	up
RPS3P4	58.7186	1.28707	0.191959	6.70493	2.01509e-11	1.52098e-10	up
DLEU7	35.1957	1.28639	0.184888	6.95768	3.45919e-12	2.88182e-11	up
GPR153	3312.13	1.28552	0.190319	6.75454	1.4329e-11	1.09775e-10	up
FAM163B	6.07491	1.28551	0.451741	2.84567	0.00443183	0.0088856	up
TEDC1	1136.24	1.28512	0.169328	7.58955	3.21019e-14	3.41319e-13	up
TIMELESS	3189.24	1.28479	0.125287	10.2547	1.12668e-24	3.95989e-23	up
HNF4A	9.42928	1.28416	0.370173	3.46908	0.000522244	0.00125732	up
CCDC144A	13.4034	1.28395	0.420365	3.05438	0.00225527	0.00480209	up
PKD2L1	12.9163	1.2839	0.285528	4.49657	6.90591e-06	2.34002e-05	up
NUP62CL	140.746	1.28366	0.184685	6.9505	3.63991e-12	3.01751e-11	up
GZMA	601.696	1.28345	0.302512	4.24266	2.20883e-05	6.86316e-05	up
PRAP1	31.3531	1.28228	0.38474	3.33284	0.000859654	0.00198153	up
GPX8	1359.05	1.28178	0.175992	7.28319	3.26009e-13	3.09239e-12	up
C1RL-AS1	202.88	1.28175	0.173054	7.40661	1.29567e-13	1.28286e-12	up
CPA2	5.57566	1.28135	0.409786	3.12687	0.00176676	0.00384361	up
AICDA	4.33108	1.28074	0.425665	3.00881	0.00262275	0.00550614	up
SDS	367.714	1.2803	0.260313	4.91829	8.7302e-07	3.44179e-06	up
LCE1E	9.36446	1.27981	0.483934	2.64459	0.00817904	0.015497	up
IGHV2-70	234.393	1.27835	0.513688	2.48858	0.0128255	0.0232318	up
NPIPB11	25.2702	1.27667	0.267904	4.76539	1.88484e-06	7.03144e-06	up
MIR3150BHG	11.7467	1.27642	0.291295	4.38188	1.17658e-05	3.83756e-05	up
MYO10	7019.69	1.27628	0.149994	8.50887	1.75635e-17	2.7912e-16	up
SHISAL2A	30.4187	1.27624	0.284431	4.487	7.22341e-06	2.43994e-05	up
DRD4	40.3701	1.27622	0.273948	4.65861	3.1835e-06	1.14476e-05	up
LCE1C	110.584	1.2751	0.406108	3.1398	0.00169062	0.00369284	up
BFSP1	222.566	1.27503	0.197639	6.45133	1.1087e-10	7.5769e-10	up
CBX2	1213.24	1.27379	0.199832	6.37432	1.83772e-10	1.22322e-09	up
STMN1	10333.1	1.27315	0.152795	8.33244	7.91925e-17	1.16341e-15	up
NCF2	1816.48	1.27265	0.173454	7.33712	2.18233e-13	2.11339e-12	up
FOXD4L1	5.26438	1.2722	0.266164	4.77976	1.75503e-06	6.57748e-06	up
SUGT1-DT	21.4531	1.2721	0.22915	5.55137	2.83432e-08	1.39498e-07	up
LOC101928525	8.27566	1.27051	0.253142	5.01899	5.19447e-07	2.12278e-06	up
LINC02145	9.85927	1.2696	0.368131	3.44877	0.000563136	0.00134676	up
TMEM158	564.214	1.26925	0.235441	5.39096	7.00836e-08	3.25094e-07	up
SEMA3A	503.943	1.26915	0.306551	4.14011	3.47146e-05	0.000104122	up
C12orf42	8.77771	1.26832	0.261044	4.85864	1.18196e-06	4.57258e-06	up
ZFHX3-AS1	218.873	1.26739	0.144733	8.75679	2.00892e-18	3.60529e-17	up
FPR2	73.6334	1.26685	0.322869	3.92372	8.71909e-05	0.000243204	up
LRRC3	530.008	1.26632	0.18624	6.79937	1.05079e-11	8.20867e-11	up
IGHV3-21	1063.18	1.26583	0.457731	2.76544	0.00568455	0.0111477	up
RABGAP1L-DT	12.6999	1.26573	0.219698	5.76126	8.349e-09	4.45066e-08	up
RUNDC3A	265.921	1.26501	0.300898	4.20413	2.6209e-05	8.01823e-05	up
CNTN5	43.623	1.26492	0.479055	2.64045	0.00827962	0.015654	up
RGPD2	11.8031	1.26398	0.334374	3.78013	0.000156744	0.0004163	up
ACKR3	4738.71	1.26376	0.240555	5.25351	1.49226e-07	6.61726e-07	up
CDCA4	2997.18	1.26374	0.115544	10.9373	7.64068e-28	3.81759e-26	up
RPL7P50	4.83731	1.26373	0.307705	4.10694	4.00936e-05	0.000119025	up
WNT2B	675.195	1.26328	0.26081	4.8437	1.27445e-06	4.89821e-06	up
ABCC5	5698.62	1.26252	0.216849	5.8221	5.81123e-09	3.16378e-08	up
LY6H	16.7279	1.2625	0.365984	3.44959	0.00056144	0.00134287	up
MMP16	228.021	1.26164	0.27369	4.60975	4.03153e-06	1.42028e-05	up
LAMB1	10233.4	1.26134	0.160514	7.85813	3.8991e-15	4.67219e-14	up
BRSK2	24.1368	1.26117	0.340062	3.70864	0.000208375	0.00053965	up
ST8SIA2	127.681	1.26107	0.325849	3.87011	0.000108785	0.000297336	up
IGHV1-12	26.003	1.26105	0.544799	2.3147	0.0206292	0.0355389	up
HAUS8	584.503	1.2605	0.124632	10.1138	4.8009e-24	1.56561e-22	up
NRM	1616.76	1.26045	0.120833	10.4314	1.78298e-25	6.94467e-24	up
NTRK1	39.2758	1.25967	0.220395	5.71548	1.09392e-08	5.73856e-08	up
MEP1A	10.5902	1.25951	0.264331	4.76491	1.88941e-06	7.04713e-06	up
SOHLH2	39.1952	1.25926	0.450349	2.79619	0.00517096	0.010221	up
FGD6	2185.22	1.25902	0.136757	9.20627	3.37641e-20	7.48278e-19	up
CCNE2	314.819	1.25836	0.195128	6.44889	1.12672e-10	7.68385e-10	up
UCN	29.3992	1.25817	0.252109	4.99056	6.02032e-07	2.43874e-06	up
CENPW	1425.46	1.25799	0.183156	6.86844	6.49097e-12	5.21101e-11	up
MYO1G	1090.25	1.25742	0.224058	5.61203	1.99963e-08	1.00348e-07	up
SCAT8	31.2559	1.25601	0.359058	3.49807	0.000468646	0.00113701	up
ELF4	3670.79	1.25594	0.125433	10.0129	1.33802e-23	4.19447e-22	up
ESCO2	483.518	1.25518	0.176139	7.12607	1.03273e-12	9.22012e-12	up
CA2	5594.55	1.25507	0.285504	4.39599	1.10267e-05	3.62142e-05	up
IGLV3-27	174.328	1.25486	0.521786	2.40492	0.0161758	0.0285709	up
FAT1	16652.7	1.25377	0.209926	5.97245	2.33719e-09	1.34355e-08	up
PLK4	764.065	1.25285	0.13099	9.56449	1.12755e-21	2.86848e-20	up
ZGRF1	297.551	1.25179	0.139441	8.97718	2.77791e-19	5.48136e-18	up
TSIX	9.38292	1.25153	0.402531	3.10915	0.00187628	0.00406185	up
CCDC190	339.216	1.25152	0.535334	2.33783	0.019396	0.0336379	up
CES5A	15.7047	1.25126	0.491357	2.54654	0.0108795	0.0200127	up
SAMD9L	2443.2	1.25018	0.224807	5.56114	2.6802e-08	1.32449e-07	up
ARPC1B	12226.9	1.24949	0.138367	9.03026	1.7127e-19	3.47475e-18	up
ITPR3	10757.4	1.24932	0.15311	8.15959	3.36157e-16	4.61408e-15	up
TMEM130	33.0047	1.24872	0.274657	4.54646	5.45555e-06	1.88171e-05	up
HELLS	1119.16	1.24838	0.16212	7.70034	1.35708e-14	1.50815e-13	up
XRCC3	958.523	1.2476	0.128246	9.72823	2.28544e-22	6.26513e-21	up
OSR2	675.045	1.24727	0.182292	6.84213	7.80216e-12	6.19203e-11	up
PTGFRN	18025.5	1.24713	0.141338	8.82377	1.10669e-18	2.04465e-17	up
MIR155HG	51.6444	1.2465	0.247713	5.03203	4.85307e-07	1.99417e-06	up
NREP	2818.49	1.24565	0.178419	6.98158	2.91883e-12	2.45692e-11	up
HTRA3	3411.42	1.24516	0.266705	4.66868	3.03143e-06	1.09515e-05	up
KIF12	117.751	1.2448	0.329296	3.78019	0.000156708	0.000416259	up
ANO4	70.1902	1.24432	0.402166	3.09404	0.00197448	0.00425408	up
SHANK1	38.1904	1.24429	0.278444	4.46872	7.86891e-06	2.64191e-05	up
PCDHGB2	160.923	1.2434	0.305749	4.06673	4.76779e-05	0.000139769	up
CPN2	8.03936	1.24288	0.401172	3.09813	0.00194745	0.00420188	up
C9orf163	14.6515	1.24236	0.2337	5.31607	1.06029e-07	4.7842e-07	up
LOC105379362	56.443	1.24236	0.332552	3.73584	0.000187088	0.000489926	up
IGHV3-20	59.2258	1.2417	0.499349	2.48664	0.0128956	0.0233543	up
RRM2	5313.76	1.2417	0.151083	8.21869	2.05733e-16	2.90598e-15	up
PRF1	850.164	1.24161	0.259763	4.77979	1.75478e-06	6.57748e-06	up
PLA2G2D	125.462	1.24137	0.448348	2.76878	0.00562673	0.0110471	up
ISM2	40.7841	1.2411	0.410385	3.02423	0.00249266	0.00525118	up
SCARF2	577.493	1.24072	0.259906	4.77374	1.80837e-06	6.76433e-06	up
FIRRM	505.615	1.24061	0.127354	9.74144	2.00682e-22	5.54041e-21	up
PBK	910.04	1.24034	0.183896	6.74478	1.53257e-11	1.16858e-10	up
MRGBP	1674.07	1.24002	0.111959	11.0757	1.64603e-28	9.0119e-27	up
CHEK1	1179.64	1.23832	0.11685	10.5975	3.05957e-26	1.32146e-24	up
IGHM	9968.45	1.2382	0.44146	2.80478	0.00503509	0.00998184	up
L1CAM	889.901	1.23816	0.345087	3.58796	0.000333276	0.000829924	up
SUMO4	4.95418	1.23806	0.263237	4.70321	2.56101e-06	9.38459e-06	up
LOX	3151.89	1.23786	0.255857	4.83811	1.31081e-06	5.02899e-06	up
CCDC14	1401.83	1.23768	0.137086	9.02848	1.74066e-19	3.52412e-18	up
TREML2	29.094	1.23701	0.279416	4.42712	9.55006e-06	3.16156e-05	up
SIRPG	176.768	1.23684	0.279279	4.4287	9.48039e-06	3.13956e-05	up
ADTRP	572.005	1.23672	0.270314	4.57513	4.75914e-06	1.65768e-05	up
SLC9C1	13.3314	1.23672	0.274223	4.5099	6.4859e-06	2.21042e-05	up
ARAP1-AS2	5.53232	1.23668	0.291827	4.23771	2.25812e-05	7.00652e-05	up
WDR97	65.0394	1.23662	0.303213	4.07839	4.53478e-05	0.000133421	up
SGO2	679.988	1.23652	0.134454	9.19657	3.69546e-20	8.15265e-19	up
KPNA2	9732.58	1.23562	0.11203	11.0293	2.75934e-28	1.47337e-26	up
IGHV1-3	46.5516	1.23553	0.519413	2.3787	0.0173736	0.0304511	up
KRT17	503634	1.23507	0.268813	4.59454	4.33708e-06	1.52103e-05	up
TMEM229B	791.117	1.23466	0.242814	5.0848	3.68018e-07	1.5374e-06	up
SLC28A2	3.95231	1.23437	0.374842	3.29303	0.000991122	0.0022607	up
MXRA5Y	72.6763	1.23433	0.440473	2.80229	0.00507415	0.0100429	up
ERVMER34-1	563.458	1.23392	0.219125	5.63113	1.79029e-08	9.04969e-08	up
RPS20P33	11.0042	1.23362	0.241135	5.11588	3.12274e-07	1.31742e-06	up
LINC02957	10.6637	1.23291	0.41309	2.9846	0.00283949	0.00592341	up
TFR2	121.824	1.23261	0.27322	4.51141	6.43981e-06	2.19625e-05	up
HLA-F	7157.62	1.23217	0.201915	6.10242	1.04476e-09	6.30426e-09	up
SAPCD1	11.7496	1.23209	0.300344	4.10225	4.09159e-05	0.000121281	up
F2RL3	172.642	1.2316	0.202634	6.07797	1.2171e-09	7.28313e-09	up
FAM25C	20.572	1.23017	0.530553	2.31866	0.0204134	0.0352232	up
MCM7	10443	1.22999	0.13672	8.99639	2.33271e-19	4.63583e-18	up
DIAPH3	753.151	1.22968	0.145124	8.4733	2.38537e-17	3.73587e-16	up
TRABD2A	142.885	1.22829	0.25239	4.86665	1.13508e-06	4.40788e-06	up
LINC02072	9.68505	1.22776	0.330749	3.71206	0.000205577	0.000532959	up
MIR4482	5.74247	1.22723	0.342349	3.58472	0.000337435	0.000839634	up
ZKSCAN2-DT	43.0639	1.22712	0.226152	5.42609	5.76015e-08	2.70486e-07	up
MTHFD1L	2383.44	1.22697	0.142921	8.58496	9.08688e-18	1.49545e-16	up
FCRL1	13.0062	1.22645	0.454686	2.69735	0.00698947	0.013429	up
NCAN	6.5674	1.22632	0.437956	2.8001	0.00510872	0.010102	up
KCTD19	7.25925	1.22631	0.340953	3.59671	0.000322263	0.000805077	up
TYMS	1843.08	1.22589	0.165892	7.38969	1.47175e-13	1.44835e-12	up
EGLN3	3357.14	1.2251	0.254712	4.80973	1.51133e-06	5.72819e-06	up
PCED1B	443.535	1.22476	0.152887	8.01086	1.13914e-15	1.46044e-14	up
SCN1A-AS1	14.4032	1.22442	0.429562	2.85039	0.00436663	0.00876663	up
RAB40A	16.5215	1.22401	0.27218	4.49706	6.88987e-06	2.3354e-05	up
CSPG5	69.0524	1.22382	0.279434	4.37964	1.18876e-05	3.87405e-05	up
ZBTB8B	7.72229	1.22356	0.480834	2.54466	0.0109385	0.020106	up
PGGHG	1268.32	1.22349	0.218488	5.59978	2.14623e-08	1.07207e-07	up
PELP1-DT	7.96364	1.22311	0.271991	4.49689	6.89548e-06	2.33689e-05	up
PRSS21	467.816	1.22278	0.482015	2.53682	0.0111866	0.0205115	up
LINC00504	129.261	1.22192	0.365648	3.34178	0.000832434	0.00192609	up
NMB	702.96	1.22191	0.226879	5.38573	7.21505e-08	3.33965e-07	up
SIX3	9.31913	1.22176	0.461561	2.64702	0.00812048	0.0153995	up
TRPM2	705.312	1.22115	0.226919	5.38142	7.39008e-08	3.41659e-07	up
KRT75	5376.91	1.22105	0.42249	2.89011	0.00385103	0.00781708	up
LINC00964	64.1787	1.22098	0.282671	4.31944	1.56424e-05	4.98976e-05	up
GMNN	1260.94	1.22081	0.137031	8.90896	5.15146e-19	9.82569e-18	up
KLK14	1827.33	1.22068	0.489267	2.49492	0.0125985	0.0228631	up
CDK6	5987.87	1.21985	0.197792	6.16736	6.94381e-10	4.29672e-09	up
GSDMB	588.309	1.21925	0.235701	5.17286	2.30537e-07	9.93066e-07	up
SNCB	38.1271	1.21922	0.350001	3.48348	0.000494931	0.00119586	up
SMIM43	10.5904	1.2183	0.302139	4.03226	5.52426e-05	0.000160062	up
TOR4A	1773.51	1.21816	0.221342	5.50353	3.72267e-08	1.80164e-07	up
CD79A	597.685	1.21743	0.379383	3.20897	0.00133211	0.00296642	up
WNT10A	1353.34	1.21733	0.276007	4.4105	1.03131e-05	3.40082e-05	up
IGHV4-59	1144.07	1.21498	0.441797	2.75008	0.00595798	0.0116253	up
LYPD6	171.861	1.21478	0.332327	3.65538	0.000256799	0.000654148	up
LSAMP	381.867	1.21478	0.301945	4.02317	5.74194e-05	0.000165874	up
PTTG1	3434.59	1.21462	0.174367	6.96586	3.26398e-12	2.72855e-11	up
TPST1	1227.5	1.21234	0.16393	7.39545	1.40933e-13	1.39045e-12	up
SMC4	4103.07	1.21211	0.170702	7.10073	1.241e-12	1.09637e-11	up
KIR3DL2	4.29314	1.21181	0.439468	2.75745	0.00582543	0.0113998	up
SP110	769.215	1.21084	0.177429	6.82437	8.83145e-12	6.96059e-11	up
LMNTD2-AS1	55.6545	1.2108	0.305429	3.96426	7.36228e-05	0.000208773	up
SOX12	1426.81	1.21026	0.157203	7.69873	1.37424e-14	1.52627e-13	up
LOC100288728	4.75082	1.20961	0.420939	2.87361	0.00405812	0.0082083	up
LOXL2-AS1	13.5696	1.2089	0.271975	4.44487	8.79431e-06	2.92582e-05	up
NCAPD2	7677.99	1.20799	0.138293	8.73506	2.43531e-18	4.32263e-17	up
IGHV1-69	285.884	1.20666	0.489276	2.46621	0.013655	0.0245421	up
TRIM73	10.9362	1.20633	0.282315	4.273	1.92862e-05	6.06254e-05	up
NDRG1	125962	1.20562	0.206933	5.82616	5.67166e-09	3.09213e-08	up
CABYR	178.001	1.20518	0.272221	4.42721	9.54614e-06	3.1608e-05	up
TFRC	13117.4	1.20374	0.192578	6.2507	4.08625e-10	2.59374e-09	up
BTBD16	31.9285	1.20366	0.351565	3.42371	0.000617734	0.00146615	up
LINC03033	58.789	1.20339	0.253661	4.7441	2.09437e-06	7.76689e-06	up
EDDM13	153.974	1.20333	0.226696	5.30812	1.10763e-07	4.98444e-07	up
TICRR	847.609	1.20307	0.172587	6.9708	3.15142e-12	2.64013e-11	up
SGO1	300.08	1.20248	0.153972	7.80976	5.72981e-15	6.6966e-14	up
EIF2AK2	5554.25	1.20111	0.121306	9.90144	4.10323e-23	1.21756e-21	up
IL12RB1	331.16	1.20107	0.252187	4.76261	1.91107e-06	7.12245e-06	up
IGHV1-18	1634.59	1.20102	0.443492	2.70809	0.00676714	0.0130456	up
LACTB2-AS1	6.80944	1.20062	0.256723	4.6767	2.91535e-06	1.05714e-05	up
VOPP1	2934.53	1.20022	0.191183	6.27785	3.43276e-10	2.20413e-09	up
GALNT6	5007.16	1.19888	0.259006	4.62878	3.67832e-06	1.3046e-05	up
IGHV3-11	942.91	1.19812	0.458522	2.613	0.00897513	0.01682	up
TMEM105	65.3648	1.19807	0.270198	4.43404	9.24828e-06	3.06845e-05	up
GOLGA7B	1887.98	1.19804	0.288792	4.14844	3.3475e-05	0.000100575	up
WDR76	929.513	1.19757	0.161317	7.42368	1.13913e-13	1.13364e-12	up
RAB31	9349.59	1.19751	0.152082	7.87412	3.43138e-15	4.12955e-14	up
PAPLN	1461.24	1.19695	0.21122	5.66686	1.4544e-08	7.46837e-08	up
CHRM3-AS2	21.1804	1.19688	0.304449	3.93129	8.44913e-05	0.000236352	up
FCGR2A	1615.8	1.19623	0.203881	5.86729	4.42982e-09	2.45106e-08	up
BRCA1	1252.08	1.19618	0.133095	8.98747	2.52994e-19	4.99714e-18	up
[truncated: 2,958 more rows]
